# Supplementary material for: Upcycling fish scales through heating for steganography and Rhodamine B adsorption application
Source: Nat Commun. 2023 Oct 16;14:6508. doi: 10.1038/s41467-023-42080-1 (PMC10579236; doi:10.1038/s41467-023-42080-1)
Supplement: Supplementary file 3 — Source Data [file 41467_2023_42080_MOESM3_ESM.xlsx]

## Sheet: Fig. 1
Fig. 1u						Fig. 1v
	x1	y1	x2	y2			x1	y1	x2	y2
Label	Wavelength	Intensity	Wavelength	Intensity		Label	Wavelength	Intensity	Wavelength	Intensity
Unit	nm	a.u.	nm	a.u.		Unit	nm	a.u.	nm	a.u.
Sample	Pristine IE	Pristine IE	Heated IE	Heated IE		Sample	Heated IE	Heated IE	Heated LL	Heated LL
	324.984	12.9715	324.984	21.6191			324.984	21.6191	324.984	31.3478
	325.033	12.9754	325.033	22.707			325.033	22.707	325.033	28.1134
	325.082	9.73451	325.082	24.8771			325.082	24.8771	325.082	29.2035
	325.131	17.311	325.131	24.3437			325.131	24.3437	325.131	25.9666
	325.18	11.9049	325.18	28.139			325.18	28.139	325.18	23.2688
	325.229	11.3673	325.229	20.5693			325.229	20.5693	325.229	31.3953
	325.277	14.6195	325.277	27.6145			325.277	27.6145	325.277	21.117
	325.326	10.8325	325.326	21.1234			325.326	21.1234	325.326	21.1234
	325.375	15.7119	325.375	25.4641			325.375	25.4641	325.375	17.3373
	325.424	15.7167	325.424	22.2201			325.424	22.2201	325.424	28.1816
	325.473	15.1793	325.473	22.2268			325.473	22.2268	325.473	34.6955
	325.522	12.4725	325.522	23.3181			325.522	23.3181	325.522	25.4872
	325.571	13.5611	325.571	27.6647			325.571	27.6647	325.571	28.7496
	325.619	14.6505	325.619	21.1618			325.619	21.1618	325.619	24.9601
	325.668	10.8555	325.668	16.2832			325.668	16.2832	325.668	27.6815
	325.717	13.5735	325.717	27.1469			325.717	27.1469	325.717	28.7757
	325.766	11.4052	325.766	23.3534			325.766	23.3534	325.766	24.9827
	325.815	13.0384	325.815	20.6441			325.815	20.6441	325.815	25.5335
	325.864	10.3252	325.864	20.6504			325.864	20.6504	325.864	19.0201
	325.913	8.69752	325.913	25.549			325.913	25.549	325.913	28.8106
	325.961	13.594	325.961	20.6629			325.961	20.6629	325.961	28.8193
	326.01	9.24671	326.01	26.6523			326.01	26.6523	326.01	23.9327
	326.059	11.4259	326.059	19.5872			326.059	19.5872	326.059	26.1162
	326.108	10.3408	326.108	23.4029			326.108	23.4029	326.108	30.4781
	326.157	13.6104	326.157	18.5102			326.157	18.5102	326.157	33.2094
	326.206	10.8916	326.206	21.2387			326.206	21.2387	326.206	23.9616
	326.255	9.80543	326.255	20.7003			326.255	20.7003	326.255	27.782
	326.303	12.5329	326.303	22.8862			326.303	22.8862	326.303	28.8803
	326.352	12.5367	326.352	25.6185			326.352	25.6185	326.352	29.434
	326.401	12.5405	326.401	25.6263			326.401	25.6263	326.401	29.4429
	326.45	11.9989	326.45	21.2708			326.45	21.2708	326.45	29.4518
	326.499	14.7304	326.499	25.6417			326.499	25.6417	326.499	26.1873
	326.548	13.6433	326.548	17.4635			326.548	17.4635	326.548	31.1068
	326.597	7.64257	326.597	21.29			326.597	21.29	326.597	24.5654
	326.645	13.6516	326.645	20.2043			326.645	20.2043	326.645	27.3031
	326.694	14.2019	326.694	27.3114			326.694	27.3114	326.694	22.9415
	326.743	8.19588	326.743	28.4124			326.743	28.4124	326.743	27.866
	326.792	11.4777	326.792	21.3157			326.792	21.3157	326.792	24.5951
	326.841	13.668	326.841	21.3221			326.841	21.3221	326.841	24.6025
	326.89	15.8597	326.89	18.0472			326.89	18.0472	326.89	25.1568
	326.939	13.6763	326.939	22.9761			326.939	22.9761	326.939	25.1644
	326.987	12.0388	326.987	21.3414			326.987	21.3414	326.987	28.4552
	327.036	18.6109	327.036	20.2531			327.036	20.2531	327.036	30.1059
	327.085	8.76073	327.085	26.8297			327.085	26.8297	327.085	30.115
	327.134	14.2405	327.134	21.3607			327.134	21.3607	327.134	29.0287
	327.183	12.0533	327.183	23.5587			327.183	23.5587	327.183	24.1065
	327.232	14.2491	327.232	26.854			327.232	26.854	327.232	26.854
	327.28	10.9641	327.28	23.0246			327.28	23.0246	327.28	20.2836
	327.329	13.7093	327.329	21.3865			327.329	21.3865	327.329	29.612
	327.378	14.2619	327.378	24.6841			327.378	24.6841	327.378	29.0724
	327.427	13.7175	327.427	22.4967			327.427	22.4967	327.427	30.1785
	327.476	14.2705	327.476	19.2103			327.476	19.2103	327.476	32.932
	327.525	10.4316	327.525	25.2554			327.525	25.2554	327.525	29.0986
	327.574	10.9839	327.574	26.9106			327.574	26.9106	327.574	26.9106
	327.622	13.1847	327.622	23.6225			327.622	23.6225	327.622	25.2706
	327.671	8.79243	327.671	26.9268			327.671	26.9268	327.671	30.7735
	327.72	16.4908	327.72	21.438			327.72	21.438	327.72	24.7361
	327.769	14.8461	327.769	24.7436			327.769	24.7436	327.769	30.2421
	327.818	13.7506	327.818	29.1512			327.818	29.1512	327.818	26.9511
	327.867	12.1041	327.867	23.6581			327.867	23.6581	327.867	20.9071
	327.916	6.60424	327.916	25.3162			327.916	25.3162	327.916	29.1687
	327.964	8.8083	327.964	19.2681			327.964	19.2681	327.964	29.1775
	328.013	17.0712	328.013	18.7233			328.013	18.7233	328.013	28.6356
	328.062	11.017	328.062	24.2374			328.062	24.2374	328.062	24.7882
	328.111	14.3264	328.111	23.6936			328.111	23.6936	328.111	28.6528
	328.16	12.126	328.16	27.0078			328.16	27.0078	328.16	28.1102
	328.209	9.92422	328.209	23.7079			328.209	23.7079	328.209	29.7727
	328.258	16.5453	328.258	23.715			328.258	23.715	328.258	26.4725
	328.306	13.7919	328.306	20.412			328.306	20.412	328.306	31.4456
	328.355	15.4516	328.355	18.7626			328.355	18.7626	328.355	30.3513
	328.404	8.28012	328.404	25.9444			328.404	25.9444	328.404	25.9444
	328.453	16.013	328.453	26.5043			328.453	26.5043	328.453	28.1609
	328.502	13.2561	328.502	19.3319			328.502	19.3319	328.502	26.5123
	328.551	10.4976	328.551	22.6527			328.551	22.6527	328.551	27.0727
	328.6	14.3694	328.6	29.2915			328.6	29.2915	328.6	25.4229
	328.648	11.6096	328.648	21.0078			328.648	21.0078	328.648	22.6663
	328.697	9.40104	328.697	25.9911			328.697	25.9911	328.697	25.9911
	328.746	7.74435	328.746	25.4457			328.746	25.4457	328.746	26.5521
	328.795	11.0667	328.795	18.8133			328.795	18.8133	328.795	28.7734
	328.844	12.7305	328.844	23.8005			328.844	23.8005	328.844	27.675
	328.893	10.5196	328.893	20.4856			328.893	20.4856	328.893	26.5759
	328.941	11.6305	328.941	24.9224			328.941	24.9224	328.941	29.9069
	328.99	16.0659	328.99	22.7139			328.99	22.7139	328.99	27.6999
	329.039	13.2999	329.039	24.3832			329.039	24.3832	329.039	32.1415
	329.088	8.31494	329.088	15.5212			329.088	15.5212	329.088	26.0535
	329.137	13.3079	329.137	23.8433			329.137	23.8433	329.137	25.5068
	329.186	14.9759	329.186	23.8504			329.186	23.8504	329.186	37.1623
	329.235	12.761	329.235	27.7414			329.235	27.7414	329.235	28.2962
	329.283	16.6498	329.283	19.4248			329.283	19.4248	329.283	29.9696
	329.332	11.1032	329.332	28.8683			329.332	28.8683	329.332	29.4235
	329.381	19.9917	329.381	23.879			329.381	23.879	329.381	27.7663
	329.43	9.99885	329.43	21.6642			329.43	21.6642	329.43	34.996
	329.479	12.7801	329.479	24.449			329.479	24.449	329.479	28.3386
	329.528	11.6723	329.528	29.4587			329.528	29.4587	329.528	22.7888
	329.577	11.1198	329.577	29.4675			329.577	29.4675	329.577	31.1355
	329.625	11.6793	329.625	28.9201			329.625	28.9201	329.625	24.4709
	329.674	11.1265	329.674	24.4782			329.674	24.4782	329.674	26.7035
	329.723	14.4687	329.723	22.2596			329.723	22.2596	329.723	26.7115
	329.772	11.1331	329.772	23.3795			329.772	23.3795	329.772	25.6062
	329.821	12.8069	329.821	26.1706			329.821	26.1706	329.821	27.8411
	329.87	17.2666	329.87	23.3935			329.87	23.3935	329.87	26.1785
	329.918	10.0288	329.918	25.072			329.918	25.072	329.918	30.6435
	329.967	11.7037	329.967	17.277			329.967	17.277	329.967	28.9807
	330.016	12.8222	330.016	23.4145			330.016	23.4145	330.016	24.5295
	330.065	7.80716	330.065	21.1909			330.065	21.1909	330.065	30.671
	330.114	11.7142	330.114	27.3332			330.114	27.3332	330.114	30.1223
	330.163	16.7396	330.163	25.1094			330.163	25.1094	330.163	29.5733
	330.212	12.8375	330.212	22.3262			330.212	22.3262	330.212	26.2332
	330.26	15.633	330.26	27.3577			330.26	27.3577	330.26	28.4743
	330.309	14.5207	330.309	25.6904			330.309	25.6904	330.309	30.7168
	330.358	12.849	330.358	23.4635			330.358	23.4635	330.358	31.2846
	330.407	18.4411	330.407	24.5881			330.407	24.5881	330.407	29.0587
	330.456	11.1797	330.456	26.2724			330.456	26.2724	330.456	29.6263
	330.505	15.6563	330.505	29.076			330.505	29.076	330.505	26.8394
	330.553	11.7457	330.553	30.2033			330.553	30.2033	330.553	29.644
	330.602	13.9872	330.602	25.7364			330.602	25.7364	330.602	33.0098
	330.651	11.7527	330.651	24.0651			330.651	24.0651	330.651	34.6986
	330.7	13.4357	330.7	23.5125			330.7	23.5125	330.7	27.9911
	330.749	13.9997	330.749	24.6395			330.749	24.6395	330.749	26.3194
	330.798	16.2445	330.798	25.7671			330.798	25.7671	330.798	29.6882
	330.847	12.3271	330.847	27.4558			330.847	27.4558	330.847	31.378
	330.895	14.5727	330.895	25.7825			330.895	25.7825	330.895	26.9035
	330.944	14.577	330.944	20.1836			330.944	20.1836	330.944	29.1541
	330.993	12.3381	330.993	22.9937			330.993	22.9937	330.993	31.9669
	331.042	16.8297	331.042	29.7325			331.042	29.7325	331.042	26.9275
	331.091	15.1512	331.091	26.9355			331.091	26.9355	331.091	32.5471
	331.14	11.2265	331.14	24.6982			331.14	24.6982	331.14	25.2596
	331.188	14.0373	331.188	33.6895			331.188	33.6895	331.188	27.5131
	331.237	7.86321	331.237	30.3295			331.237	30.3295	331.237	30.3295
	331.286	12.922	331.286	25.844			331.286	25.844	331.286	28.0913
	331.335	14.0498	331.335	24.1657			331.335	24.1657	331.335	34.2815
	331.384	16.3026	331.384	21.9242			331.384	21.9242	331.384	29.7945
	331.433	17.9945	331.433	27.554			331.433	27.554	331.433	24.7424
	331.481	14.6248	331.481	21.9373			331.481	21.9373	331.481	28.6872
	331.53	9.56524	331.53	22.5065			331.53	22.5065	331.53	30.3837
	331.579	11.8194	331.579	31.5184			331.579	31.5184	331.579	15.7592
	331.628	16.8899	331.628	28.1498			331.628	28.1498	331.628	25.8978
	331.677	10.7001	331.677	29.2845			331.677	29.2845	331.677	29.2845
	331.726	18.5899	331.726	18.5899			331.726	18.5899	331.726	34.3632
	331.775	9.01597	331.775	30.9924			331.775	30.9924	331.775	28.1749
	331.823	11.2733	331.823	25.3649			331.823	25.3649	331.823	33.2563
	331.872	12.4043	331.872	23.681			331.872	23.681	331.872	32.7023
	331.921	14.1	331.921	29.892			331.921	29.892	331.921	32.712
	331.97	19.1817	331.97	24.8234			331.97	24.8234	331.97	24.8234
	332.019	12.4154	332.019	19.7517			332.019	19.7517	332.019	37.2461
	332.068	17.4996	332.068	26.5316			332.068	26.5316	332.068	26.5316
	332.116	15.2461	332.116	26.5395			332.116	26.5395	332.116	25.9749
	332.165	16.9451	332.165	24.8529			332.165	24.8529	332.165	28.8068
	332.214	7.91008	332.214	21.4702			332.214	21.4702	332.214	24.2953
	332.263	10.1731	332.263	24.8676			332.263	24.8676	332.263	29.389
	332.312	15.8296	332.312	27.7017			332.312	27.7017	332.312	28.2671
	332.361	9.04814	332.361	27.7099			332.361	27.7099	332.361	33.9305
	332.409	14.7076	332.409	23.7584			332.409	23.7584	332.409	32.8093
	332.458	12.4486	332.458	24.3313			332.458	24.3313	332.458	31.1215
	332.507	19.2444	332.507	20.9425			332.507	20.9425	332.507	32.8287
	332.556	11.8898	332.556	26.6105			332.556	26.6105	332.556	30.5737
	332.605	16.4241	332.605	28.3174			332.605	28.3174	332.605	26.052
	332.654	10.1973	332.654	27.1928			332.654	27.1928	332.654	29.4588
	332.703	15.8671	332.703	27.7675			332.703	27.7675	332.703	32.8677
	332.751	9.63648	332.751	27.7757			332.751	27.7757	332.751	30.0431
	332.8	11.3404	332.8	26.0829			332.8	26.0829	332.8	29.485
	332.849	11.3438	332.849	26.6578			332.849	26.6578	332.849	27.225
	332.898	16.4533	332.898	18.1554			332.898	18.1554	332.898	30.6372
	332.947	13.053	332.947	28.3762			332.947	28.3762	332.947	30.6463
	332.996	13.0569	332.996	27.8169			332.996	27.8169	332.996	31.7907
	333.044	11.9251	333.044	24.418			333.044	24.418	333.044	31.8002
	333.093	16.4728	333.093	26.6973			333.093	26.6973	333.093	30.6735
	333.142	15.3413	333.142	30.1144			333.142	30.1144	333.142	25.5688
	333.191	13.0724	333.191	30.1233			333.191	30.1233	333.191	32.9651
	333.24	15.9189	333.24	22.7413			333.24	22.7413	333.24	31.2693
	333.289	10.8053	333.289	23.3167			333.289	23.3167	333.289	27.2976
	333.337	10.8085	333.337	25.0302			333.337	25.0302	333.337	31.8567
	333.386	11.9498	333.386	24.4686			333.386	24.4686	333.386	32.4351
	333.435	12.5225	333.435	24.4758			333.435	24.4758	333.435	30.1679
	333.484	13.665	333.484	22.775			333.484	22.775	333.484	29.6074
	333.533	13.669	333.533	29.6162			333.533	29.6162	333.533	26.7685
	333.582	11.3942	333.582	26.2067			333.582	26.2067	333.582	29.625
	333.63	13.1072	333.63	21.0855			333.63	21.0855	333.63	30.7735
	333.679	9.12076	333.679	24.512			333.679	24.512	333.679	27.9323
	333.728	7.98302	333.728	26.2299			333.728	26.2299	333.728	27.9406
	333.777	10.2669	333.777	33.6527			333.777	33.6527	333.777	35.9342
	333.826	13.1227	333.826	26.2454			333.826	26.2454	333.826	28.5277
	333.875	9.70227	333.875	25.1117			333.875	25.1117	333.875	27.9654
	333.923	14.8431	333.923	23.9774			333.923	23.9774	333.923	32.5407
	333.972	13.7054	333.972	27.4108			333.972	27.4108	333.972	29.6951
	334.021	14.8519	334.021	31.9887			334.021	31.9887	334.021	34.2736
	334.07	15.4277	334.07	33.141			334.07	33.141	334.07	33.141
	334.119	14.2891	334.119	25.7204			334.119	25.7204	334.119	30.8645
	334.168	14.2933	334.168	36.5909			334.168	36.5909	334.168	34.304
	334.217	16.0133	334.217	25.1637			334.217	25.1637	334.217	29.167
	334.265	14.3018	334.265	25.1711			334.265	25.1711	334.265	28.0315
	334.314	10.8726	334.314	26.323			334.314	26.323	334.314	33.1899
	334.363	20.6067	334.363	25.186			334.363	25.186	334.363	33.1997
	334.412	10.3064	334.412	29.2014			334.412	29.2014	334.412	31.4917
	334.461	13.7459	334.461	26.3463			334.461	26.3463	334.461	32.0738
	334.51	15.4687	334.51	28.6457			334.51	28.6457	334.51	33.2291
	334.558	12.0348	334.558	25.7888			334.558	25.7888	334.558	36.1043
	334.607	15.4778	334.607	24.0766			334.607	24.0766	334.607	32.1022
	334.656	13.7621	334.656	20.0698			334.656	20.0698	334.656	25.804
	334.705	16.0605	334.705	24.0908			334.705	24.0908	334.705	30.4003
	334.754	16.0653	334.754	20.6554			334.754	20.6554	334.754	27.5405
	334.803	17.7918	334.803	29.8443			334.803	29.8443	334.803	28.1225
	334.851	13.7783	334.851	30.4272			334.851	30.4272	334.851	31.0013
	334.9	15.5052	334.9	26.9905			334.9	26.9905	334.9	32.7332
	334.949	10.9143	334.949	24.1263			334.949	24.1263	334.949	32.7429
	334.998	10.3429	334.998	25.2826			334.998	25.2826	334.998	24.708
	335.047	12.645	335.047	29.3135			335.047	29.3135	335.047	36.7856
	335.096	13.7986	335.096	24.1476			335.096	24.1476	335.096	39.0962
	335.144	17.8285	335.144	31.0561			335.144	31.0561	335.144	39.6828
	335.193	13.8068	335.193	28.7641			335.193	28.7641	335.193	31.0652
	335.242	10.9336	335.242	28.1971			335.242	28.1971	335.242	29.9235
	335.291	16.693	335.291	32.2348			335.291	32.2348	335.291	28.781
	335.34	15.5463	335.34	26.4863			335.34	26.4863	335.34	33.9716
	335.389	16.1269	335.389	29.3739			335.389	29.3739	335.389	28.222
	335.437	9.21806	335.437	26.5019			335.437	26.5019	335.437	30.5348
	335.486	8.64447	335.486	23.6282			335.486	23.6282	335.486	35.7305
	335.535	12.6823	335.535	25.3646			335.535	25.3646	335.535	27.094
	335.584	12.1094	335.584	26.5253			335.584	26.5253	335.584	29.4085
	335.633	13.8434	335.633	21.3418			335.633	21.3418	335.633	24.2259
	335.682	15.0014	335.682	30.5797			335.682	30.5797	335.682	38.0804
	335.73	17.3144	335.73	25.3944			335.73	25.3944	335.73	31.743
	335.779	16.1648	335.779	28.8658			335.779	28.8658	335.779	30.5977
	335.828	10.9722	335.828	23.6769			335.828	23.6769	335.828	31.7617
	335.877	15.5967	335.877	32.9263			335.877	32.9263	335.877	35.8146
	335.926	15.0234	335.926	32.936			335.926	32.936	335.926	30.0468
	335.975	12.7159	335.975	25.4317			335.975	25.4317	335.975	35.8356
	336.023	15.0322	336.023	24.2829			336.023	24.2829	336.023	21.392
	336.072	9.83166	336.072	24.8683			336.072	24.8683	336.072	30.0733
	336.121	18.5121	336.121	28.3466			336.121	28.3466	336.121	30.6606
	336.17	16.7815	336.17	28.355			336.17	28.355	336.17	32.9843
	336.219	15.6287	336.219	21.4172			336.219	21.4172	336.219	35.8882
	336.267	10.4222	336.267	33.0037			336.267	33.0037	336.267	32.4247
	336.316	11.5836	336.316	26.0632			336.316	26.0632	336.316	36.4885
	336.365	12.1664	336.365	26.0708			336.365	26.0708	336.365	33.6024
	336.414	11.5904	336.414	26.0785			336.414	26.0785	336.414	35.9304
	336.463	12.1735	336.463	23.1877			336.463	23.1877	336.463	36.5206
	336.512	12.757	336.512	34.2118			336.512	34.2118	336.512	31.3125
	336.56	13.9208	336.56	27.2615			336.56	27.2615	336.56	33.6418
	336.609	11.604	336.609	24.3685			336.609	24.3685	336.609	30.1705
	336.658	11.6074	336.658	27.8578			336.658	27.8578	336.658	23.2149
	336.707	16.8357	336.707	29.6076			336.707	29.6076	336.707	28.4465
	336.756	12.7757	336.756	29.0356			336.756	29.0356	336.756	30.7777
	336.805	15.6838	336.805	28.4632			336.805	28.4632	336.805	31.3676
	336.853	20.9179	336.853	26.7284			336.853	26.7284	336.853	33.12
	336.902	12.2057	336.902	26.7362			336.902	26.7362	336.902	31.386
	336.951	17.4418	336.951	30.2324			336.951	30.2324	336.951	31.3952
	337	18.61	337	32.5675			337	32.5675	337	31.9859
	337.049	16.8703	337.049	25.5962			337.049	25.5962	337.049	31.9953
	337.098	10.4743	337.098	29.0952			337.098	29.0952	337.098	29.0952
	337.146	13.3877	337.146	30.2678			337.146	30.2678	337.146	30.2678
	337.195	13.9739	337.195	28.5299			337.195	28.5299	337.195	34.3524
	337.244	10.4835	337.244	26.7911			337.244	26.7911	337.244	31.4504
	337.293	11.6517	337.293	33.2073			337.293	33.2073	337.293	35.5377
	337.342	13.4034	337.342	30.3033			337.342	30.3033	337.342	36.7136
	337.391	10.4927	337.391	28.5633			337.391	28.5633	337.391	33.8097
	337.439	8.16334	337.439	31.4872			337.439	31.4872	337.439	31.4872
	337.488	15.7482	337.488	27.4135			337.488	27.4135	337.488	25.0805
	337.537	9.33499	337.537	28.5884			337.537	28.5884	337.537	28.005
	337.586	13.423	337.586	33.8492			337.586	33.8492	337.586	31.5148
	337.635	15.1782	337.635	27.4376			337.635	27.4376	337.635	28.6051
	337.683	10.5111	337.683	29.7814			337.683	29.7814	337.683	40.2924
	337.732	18.6918	337.732	30.3742			337.732	30.3742	337.732	39.136
	337.781	16.3601	337.781	26.8773			337.781	26.8773	337.781	29.7988
	337.83	16.9494	337.83	29.223			337.83	29.223	337.83	33.8987
	337.879	17.5389	337.879	30.4008			337.879	30.4008	337.879	40.3395
	337.928	16.3745	337.928	29.8249			337.928	29.8249	337.928	35.6729
	337.976	14.6243	337.976	29.2486			337.976	29.2486	337.976	27.4937
	338.025	14.0434	338.025	19.8949			338.025	19.8949	338.025	36.2789
	338.074	11.7063	338.074	31.607			338.074	31.607	338.074	27.5098
	338.123	16.9791	338.123	28.1033			338.123	28.1033	338.123	31.0307
	338.172	16.984	338.172	29.2828			338.172	29.2828	338.172	30.4541
	338.221	12.3024	338.221	26.948			338.221	26.948	338.221	33.9779
	338.269	15.2359	338.269	27.5419			338.269	27.5419	338.269	34.5739
	338.318	8.79253	338.318	31.0669			338.318	31.0669	338.318	40.4456
	338.367	15.2448	338.367	27.558			338.367	27.558	338.367	28.1443
	338.416	12.3167	338.416	32.2581			338.416	32.2581	338.416	25.8065
	338.465	17.6004	338.465	25.814			338.465	25.814	338.465	42.2411
	338.514	13.4976	338.514	29.9295			338.514	29.9295	338.514	35.798
	338.562	16.4367	338.562	24.655			338.562	24.655	338.562	32.2863
	338.611	11.1567	338.611	29.3597			338.611	29.3597	338.611	34.0573
	338.66	16.4462	338.66	27.6062			338.66	27.6062	338.66	28.1936
	338.709	12.9258	338.709	24.089			338.709	24.089	338.709	31.727
	338.758	14.6927	338.758	22.3329			338.758	22.3329	338.758	39.3764
	338.806	17.0485	338.806	29.394			338.806	29.394	338.806	37.0364
	338.855	15.2893	338.855	26.4623			338.855	26.4623	338.855	31.1667
	338.904	13.5291	338.904	28.2346			338.904	28.2346	338.904	28.2346
	338.953	14.7098	338.953	30.008			338.953	30.008	338.953	35.892
	339.002	11.1827	339.002	27.074			339.002	27.074	339.002	39.4338
	339.051	14.1297	339.051	28.848			339.051	28.848	339.051	35.3241
	339.099	11.7781	339.099	24.7341			339.099	24.7341	339.099	31.801
	339.148	8.83618	339.148	27.6867			339.148	27.6867	339.148	34.1665
	339.197	14.142	339.197	22.3915			339.197	22.3915	339.197	28.284
	339.246	8.2519	339.246	31.8287			339.246	31.8287	339.246	31.2393
	339.295	11.2023	339.295	25.9421			339.295	25.9421	339.295	27.7109
	339.343	13.5646	339.343	27.1292			339.343	27.1292	339.343	32.437
	339.392	15.3383	339.392	28.9068			339.392	28.9068	339.392	32.4465
	339.441	18.8834	339.441	27.735			339.441	27.735	339.441	34.2262
	339.49	18.8889	339.49	31.2848			339.49	31.2848	339.49	36.5973
	339.539	19.4849	339.539	25.9798			339.539	25.9798	339.539	31.8843
	339.588	18.3093	339.588	32.4842			339.588	32.4842	339.588	35.4373
	339.636	14.7698	339.636	30.7213			339.636	30.7213	339.636	33.0844
	339.685	15.3651	339.685	31.9121			339.685	31.9121	339.685	35.4579
	339.734	13.5961	339.734	28.3746			339.734	28.3746	339.734	29.5568
	339.783	20.1045	339.783	31.9307			339.783	31.9307	339.783	30.1567
	339.832	14.1955	339.832	23.0677			339.832	23.0677	339.832	36.0803
	339.881	15.383	339.881	28.991			339.881	28.991	339.881	34.9075
	339.929	15.3874	339.929	29.5912			339.929	29.5912	339.929	39.6522
	339.978	12.4319	339.978	30.7838			339.978	30.7838	339.978	36.7037
	340.027	14.8042	340.027	22.5024			340.027	22.5024	340.027	36.1222
	340.076	10.6621	340.076	28.4323			340.076	28.4323	340.076	33.171
	340.125	11.2577	340.125	28.4405			340.125	28.4405	340.125	37.9207
	340.173	12.4464	340.173	28.4488			340.173	28.4488	340.173	29.6342
	340.222	15.4142	340.222	28.4571			340.222	28.4571	340.222	38.5356
	340.271	11.8605	340.271	29.6514			340.271	29.6514	340.271	36.1747
	340.32	10.6776	340.32	28.4736			340.32	28.4736	340.32	27.8804
	340.369	14.2409	340.369	31.4487			340.369	31.4487	340.369	32.0421
	340.418	16.0257	340.418	29.0836			340.418	29.0836	340.418	33.832
	340.466	13.0617	340.466	32.6544			340.466	32.6544	340.466	38.5915
	340.515	11.8778	340.515	30.8822			340.515	30.8822	340.515	35.0394
	340.564	16.6337	340.564	32.6733			340.564	32.6733	340.564	30.297
	340.613	19.0154	340.613	32.0885			340.613	32.0885	340.613	34.4655
	340.662	16.6433	340.662	29.7202			340.662	29.7202	340.662	39.8251
	340.71	18.4319	340.71	30.3234			340.71	30.3234	340.71	36.2692
	340.759	12.4897	340.759	29.7374			340.759	29.7374	340.759	35.0902
	340.808	11.8984	340.808	30.9359			340.808	30.9359	340.808	39.8597
	340.857	13.6871	340.857	33.3252			340.857	33.3252	340.857	39.2761
	340.906	11.9053	340.906	32.7396			340.906	32.7396	340.906	35.7159
	340.954	10.1224	340.954	27.3901			340.954	27.3901	340.954	37.5126
	341.003	16.0815	341.003	22.6332			341.003	22.6332	341.003	35.7366
	341.052	13.703	341.052	29.1933			341.052	29.1933	341.052	41.109
	341.101	14.3029	341.101	36.9492			341.101	36.9492	341.101	28.6058
	341.15	16.6916	341.15	32.1909			341.15	32.1909	341.15	43.5173
	341.199	17.889	341.199	33.9891			341.199	33.9891	341.199	27.4298
	341.247	8.94709	341.247	32.2095			341.247	32.2095	341.247	29.8236
	341.296	13.1262	341.296	32.8155			341.296	32.8155	341.296	34.0088
	341.345	17.3077	341.345	32.825			341.345	32.825	341.345	38.1963
	341.394	13.1338	341.394	25.6706			341.394	25.6706	341.394	35.8194
	341.443	17.3177	341.443	28.6638			341.443	28.6638	341.443	31.6496
	341.491	14.9334	341.491	32.2561			341.491	32.2561	341.491	35.8401
	341.54	11.9502	341.54	28.0829			341.54	28.0829	341.54	34.6555
	341.589	19.7235	341.589	29.2864			341.589	29.2864	341.589	38.2516
	341.638	13.7506	341.638	30.4905			341.638	30.4905	341.638	40.654
	341.687	15.5487	341.687	26.3132			341.687	26.3132	341.687	34.6855
	341.736	11.3658	341.736	32.3027			341.736	32.3027	341.736	40.0793
	341.784	16.7544	341.784	26.9267			341.784	26.9267	341.784	41.886
	341.833	13.168	341.833	29.3287			341.833	29.3287	341.833	38.9054
	341.882	11.3756	341.882	32.9295			341.882	32.9295	341.882	37.7192
	341.931	12.5767	341.931	32.3401			341.931	32.3401	341.931	36.5323
	341.98	12.5803	341.98	38.9391			341.98	38.9391	341.98	34.1466
	342.028	13.1832	342.028	29.9618			342.028	29.9618	342.028	41.3473
	342.077	11.9882	342.077	31.1693			342.077	31.1693	342.077	43.7569
	342.126	17.3879	342.126	26.3816			342.126	26.3816	342.126	37.7737
	342.175	16.7931	342.175	35.9853			342.175	35.9853	342.175	37.1848
	342.224	18.5978	342.224	31.7962			342.224	31.7962	342.224	34.7958
	342.272	13.8023	342.272	24.6042			342.272	24.6042	342.272	39.6067
	342.321	12.0055	342.321	29.4134			342.321	29.4134	342.321	36.0165
	342.37	18.6139	342.37	29.4219			342.37	29.4219	342.37	40.23
	342.419	15.0155	342.419	28.2292			342.419	28.2292	342.419	28.2292
	342.468	18.0238	342.468	31.8421			342.468	31.8421	342.468	39.0516
	342.517	15.6251	342.517	37.8609			342.517	37.8609	342.517	33.6541
	342.565	13.8262	342.565	35.4673			342.565	35.4673	342.565	40.2764
	342.614	10.2223	342.614	33.6736			342.614	33.6736	342.614	33.6736
	342.663	17.4431	342.663	30.6758			342.663	30.6758	342.663	31.2773
	342.712	18.0498	342.712	27.0747			342.712	27.0747	342.712	30.083
	342.761	15.0458	342.761	37.9155			342.761	37.9155	342.761	35.5082
	342.809	12.0401	342.809	25.8863			342.809	25.8863	342.809	40.9365
	342.858	15.0545	342.858	32.5177			342.858	32.5177	342.858	40.9482
	342.907	21.6847	342.907	30.72			342.907	30.72	342.907	30.1177
	342.956	13.8581	342.956	28.3188			342.956	28.3188	342.956	36.7541
	343.005	13.8621	343.005	33.1485			343.005	33.1485	343.005	37.9701
	343.053	15.6747	343.053	34.3638			343.053	34.3638	343.053	33.1581
	343.102	17.4884	343.102	27.7402			343.102	27.7402	343.102	36.7859
	343.151	14.4773	343.151	31.3675			343.151	31.3675	343.151	38.0029
	343.2	17.4984	343.2	30.7731			343.2	30.7731	343.2	36.2037
	343.249	12.6749	343.249	33.1962			343.249	33.1962	343.249	42.8533
	343.297	12.0748	343.297	36.2245			343.297	36.2245	343.297	35.6208
	343.346	14.494	343.346	36.8388			343.346	36.8388	343.346	36.2349
	343.395	10.2695	343.395	37.4535			343.395	37.4535	343.395	42.2862
	343.444	10.2725	343.444	36.86			343.444	36.86	343.444	36.86
	343.493	12.0887	343.493	29.6174			343.493	29.6174	343.493	34.4529
	343.541	10.2784	343.541	29.6259			343.541	29.6259	343.541	39.9043
	343.59	14.5148	343.59	35.6823			343.59	35.6823	343.59	39.311
	343.639	17.5438	343.639	26.0132			343.639	26.0132	343.639	36.9024
	343.688	18.7591	343.688	27.8361			343.688	27.8361	343.688	39.9387
	343.737	18.1592	343.737	31.4759			343.737	31.4759	343.737	40.5555
	343.786	13.926	343.786	35.1178			343.786	35.1178	343.786	40.5671
	343.834	16.9583	343.834	29.677			343.834	29.677	343.834	38.7618
	343.883	13.934	343.883	33.3205			343.883	33.3205	343.883	30.2914
	343.932	13.332	343.932	30.9061			343.932	30.9061	343.932	35.1481
	343.981	16.9729	343.981	27.8841			343.981	27.8841	343.981	39.4014
	344.03	21.2222	344.03	28.4984			344.03	28.4984	344.03	31.5302
	344.078	13.95	344.078	27.2935			344.078	27.2935	344.078	40.0305
	344.127	14.5607	344.127	26.088			344.127	26.088	344.127	35.1884
	344.176	18.2061	344.176	33.9848			344.176	33.9848	344.176	40.0535
	344.225	13.962	344.225	33.9945			344.225	33.9945	344.225	34.6016
	344.274	11.5372	344.274	32.7899			344.274	32.7899	344.274	38.2548
	344.322	13.9701	344.322	35.2288			344.322	35.2288	344.322	41.9102
	344.371	14.5816	344.371	29.7708			344.371	29.7708	344.371	38.8843
	344.42	13.9781	344.42	34.6413			344.42	34.6413	344.42	42.5419
	344.469	18.2375	344.469	27.9642			344.469	27.9642	344.469	31.6117
	344.518	21.8913	344.518	36.4854			344.518	36.4854	344.518	35.8773
	344.566	15.2066	344.566	35.8876			344.566	35.8876	344.566	37.7124
	344.615	12.7772	344.615	24.3376			344.615	24.3376	344.615	41.9823
	344.664	18.867	344.664	35.2996			344.664	35.2996	344.664	48.0805
	344.713	17.0461	344.713	34.0921			344.713	34.0921	344.713	38.9624
	344.762	15.833	344.762	25.5764			344.762	25.5764	344.762	40.1915
	344.81	17.0558	344.81	31.6751			344.81	31.6751	344.81	32.2843
	344.859	20.1073	344.859	34.1214			344.859	34.1214	344.859	32.9028
	344.908	12.7992	344.908	38.3976			344.908	38.3976	344.908	32.9122
	344.957	17.0705	344.957	29.2637			344.957	29.2637	344.957	42.0666
	345.006	15.2459	345.006	29.8819			345.006	29.8819	345.006	37.8098
	345.054	15.8602	345.054	31.1105			345.054	31.1105	345.054	40.2606
	345.103	15.2546	345.103	38.4416			345.103	38.4416	345.103	35.3907
	345.152	15.8693	345.152	36.6215			345.152	36.6215	345.152	35.4008
	345.201	15.8739	345.201	38.4636			345.201	38.4636	345.201	39.0741
	345.25	12.8249	345.25	38.4746			345.25	38.4746	345.25	34.8104
	345.298	15.8829	345.298	31.155			345.298	31.155	345.298	37.8747
	345.347	15.2764	345.347	26.8865			345.347	26.8865	345.347	31.775
	345.396	17.7257	345.396	33.0065			345.396	33.0065	345.396	39.1189
	345.445	13.451	345.445	38.5186			345.445	38.5186	345.445	40.9643
	345.494	18.959	345.494	37.9181			345.494	37.9181	345.494	35.4717
	345.542	18.3527	345.542	33.6466			345.542	33.6466	345.542	31.8113
	345.591	9.7909	345.591	30.5966			345.591	30.5966	345.591	42.8352
	345.64	12.2421	345.64	26.3206			345.64	26.3206	345.64	35.5022
	345.689	18.9807	345.689	35.5123			345.689	35.5123	345.689	32.4509
	345.738	15.3114	345.738	30.6228			345.738	30.6228	345.738	45.9342
	345.786	19.6042	345.786	31.2442			345.786	31.2442	345.786	37.3705
	345.835	12.2561	345.835	37.3812			345.835	37.3812	345.835	35.5428
	345.884	13.4856	345.884	27.5842			345.884	27.5842	345.884	36.7789
	345.933	19.621	345.933	27.592			345.933	27.592	345.933	30.6578
	345.982	16.5599	345.982	31.2799			345.982	31.2799	345.982	39.8665
	346.03	12.2701	346.03	30.0618			346.03	30.0618	346.03	38.6509
	346.079	13.501	346.079	37.4346			346.079	37.4346	346.079	45.4124
	346.128	17.8018	346.128	33.7621			346.128	33.7621	346.128	38.673
	346.177	15.3508	346.177	28.8595			346.177	28.8595	346.177	42.9822
	346.226	19.6546	346.226	30.7103			346.226	30.7103	346.226	35.624
	346.274	17.2027	346.274	39.3205			346.274	39.3205	346.274	37.4773
	346.323	22.7386	346.323	32.5715			346.323	32.5715	346.323	35.6443
	346.372	15.9831	346.372	41.1871			346.372	41.1871	346.372	33.1956
	346.421	12.9131	346.421	38.7392			346.421	38.7392	346.421	44.2734
	346.47	18.4525	346.47	28.2938			346.47	28.2938	346.47	38.7503
	346.518	13.5357	346.518	39.3766			346.518	39.3766	346.518	41.2223
	346.567	17.8476	346.567	34.4643			346.567	34.4643	346.567	41.2341
	346.616	12.9278	346.616	38.7834			346.616	38.7834	346.616	46.7863
	346.665	10.4683	346.665	36.3313			346.665	36.3313	346.665	36.9471
	346.714	17.2469	346.714	27.1023			346.714	27.1023	346.714	33.2619
	346.762	14.1711	346.762	36.9682			346.762	36.9682	346.762	46.8263
	346.811	19.722	346.811	35.1298			346.811	35.1298	346.811	37.595
	346.86	16.0287	346.86	38.2222			346.86	38.2222	346.86	35.1398
	346.909	16.0332	346.909	32.0665			346.909	32.0665	346.909	40.6997
	346.958	12.9536	346.958	31.4587			346.958	31.4587	346.958	38.8608
	347.006	15.4253	347.006	40.7229			347.006	40.7229	347.006	43.808
	347.055	16.6641	347.055	33.3282			347.055	33.3282	347.055	39.5001
	347.104	12.3473	347.104	37.0419			347.104	37.0419	347.104	36.4245
	347.153	19.1438	347.153	33.9647			347.153	33.9647	347.153	40.1402
	347.202	17.2961	347.202	37.6807			347.202	37.6807	347.202	42.0047
	347.25	15.4473	347.25	28.423			347.25	28.423	347.25	43.2525
	347.299	19.1601	347.299	33.9937			347.299	33.9937	347.299	42.0286
	347.348	16.0743	347.348	34.0034			347.348	34.0034	347.348	41.4223
	347.397	17.9342	347.397	26.592			347.397	26.592	347.397	37.7236
	347.446	16.0835	347.446	37.1157			347.446	37.1157	347.446	34.0228
	347.494	17.9444	347.494	35.27			347.494	35.27	347.494	39.6014
	347.543	13.6168	347.543	40.8505			347.543	40.8505	347.543	43.3263
	347.592	8.66773	347.592	35.9092			347.592	35.9092	347.592	40.243
	347.641	18.579	347.641	30.965			347.641	30.965	347.641	38.3966
	347.69	22.3011	347.69	29.1153			347.69	29.1153	347.69	42.7438
	347.738	18.5895	347.738	39.6577			347.738	39.6577	347.738	45.8542
	347.787	14.8759	347.787	34.0905			347.787	34.0905	347.787	40.2888
	347.836	17.3601	347.836	40.3002			347.836	40.3002	347.836	43.4002
	347.885	13.644	347.885	34.1099			347.885	34.1099	347.885	40.9319
	347.933	13.6478	347.933	34.1196			347.933	34.1196	347.933	39.0824
	347.982	14.8928	347.982	29.7855			347.982	29.7855	347.982	48.4015
	348.031	14.897	348.031	35.3804			348.031	35.3804	348.031	40.9667
	348.08	11.7968	348.08	35.3904			348.08	35.3904	348.08	44.7037
	348.129	16.7686	348.129	34.1583			348.129	34.1583	348.129	37.8847
	348.177	17.3946	348.177	34.7893			348.177	34.7893	348.177	39.7592
	348.226	18.021	348.226	41.0133			348.226	41.0133	348.226	41.6347
	348.275	17.4045	348.275	32.3226			348.275	32.3226	348.275	37.9169
	348.324	16.1659	348.324	36.6842			348.324	36.6842	348.324	31.71
	348.373	18.6583	348.373	32.341			348.373	32.341	348.373	38.5604
	348.421	15.553	348.421	39.1935			348.421	39.1935	348.421	41.0598
	348.47	11.8236	348.47	30.4924			348.47	30.4924	348.47	46.0498
	348.519	21.164	348.519	26.7663			348.519	26.7663	348.519	39.2157
	348.568	15.5662	348.568	35.4909			348.568	35.4909	348.568	37.9815
	348.617	10.588	348.617	35.501			348.617	35.501	348.617	47.3346
	348.665	23.674	348.665	38.003			348.665	38.003	348.665	42.9871
	348.714	13.7099	348.714	36.7675			348.714	36.7675	348.714	41.1297
	348.763	17.4539	348.763	36.7779			348.763	36.7779	348.763	43.0114
	348.812	19.3294	348.812	37.4118			348.812	37.4118	348.812	35.5412
	348.861	17.4638	348.861	35.5513			348.861	35.5513	348.861	43.0358
	348.909	14.3493	348.909	38.0569			348.909	38.0569	348.909	39.3047
	348.958	15.6015	348.958	39.3158			348.958	39.3158	348.958	45.5564
	349.007	16.8544	349.007	34.9573			349.007	34.9573	349.007	45.5693
	349.056	9.99062	349.056	37.4648			349.056	37.4648	349.056	34.9672
	349.104	18.1131	349.104	37.4754			349.104	37.4754	349.104	41.223
	349.153	14.9944	349.153	36.2365			349.153	36.2365	349.153	45.608
	349.202	13.7488	349.202	36.8717			349.202	36.8717	349.202	44.371
	349.251	10.6271	349.251	36.257			349.251	36.257	349.251	43.7585
	349.3	15.6325	349.3	30.0143			349.3	30.0143	349.3	48.1479
	349.348	17.5133	349.348	36.903			349.348	36.903	349.348	35.6521
	349.397	13.1387	349.397	43.7956			349.397	43.7956	349.397	44.4213
	349.446	15.6457	349.446	33.7948			349.446	33.7948	349.446	50.6921
	349.495	11.8941	349.495	33.1783			349.495	33.1783	349.495	42.5684
	349.544	14.4022	349.544	40.0757			349.544	40.0757	349.544	41.3281
	349.592	18.1644	349.592	33.1971			349.592	33.1971	349.592	44.4715
	349.641	15.6634	349.641	27.5676			349.641	27.5676	349.641	37.5922
	349.69	19.4281	349.69	32.5891			349.69	32.5891	349.69	41.9898
	349.739	5.01513	349.739	31.3446			349.739	31.3446	349.739	46.3899
	349.787	13.1684	349.787	37.6241			349.787	37.6241	349.787	35.1158
	349.836	16.3084	349.836	37.6347			349.836	37.6347	349.836	42.0254
	349.885	23.2146	349.885	30.1163			349.885	30.1163	349.885	37.6454
	349.934	13.8072	349.934	35.1456			349.934	35.1456	349.934	42.0492
	349.983	16.3222	349.983	36.4111			349.983	36.4111	349.983	41.4333
	350.031	16.3268	350.031	28.2579			350.031	28.2579	350.031	37.0493
	350.08	15.7033	350.08	32.6628			350.08	32.6628	350.08	43.9692
	350.129	20.1059	350.129	37.0702			350.129	37.0702	350.129	38.9551
	350.178	19.4831	350.178	39.5946			350.178	39.5946	350.178	46.508
	350.227	20.1172	350.227	38.9771			350.227	38.9771	350.227	44.6351
	350.275	23.2671	350.275	33.9574			350.275	33.9574	350.275	44.0189
	350.324	20.1286	350.324	32.709			350.324	32.709	350.324	38.3701
	350.373	18.2467	350.373	37.7518			350.373	37.7518	350.373	42.7853
	350.422	18.8812	350.422	35.2449			350.422	35.2449	350.422	45.3149
	350.47	17.6274	350.47	38.4026			350.47	38.4026	350.47	40.2913
	350.519	20.1513	350.519	34.6351			350.519	34.6351	350.519	49.7485
	350.568	17.6374	350.568	37.1644			350.568	37.1644	350.568	42.2037
	350.617	15.122	350.617	40.3253			350.617	40.3253	350.617	37.1749
	350.666	22.6894	350.666	38.4459			350.666	38.4459	350.666	33.4038
	350.714	10.087	350.714	40.3481			350.714	40.3481	350.714	39.7176
	350.763	17.6573	350.763	34.0533			350.763	34.0533	350.763	41.6207
	350.812	17.6622	350.812	34.6937			350.812	34.6937	350.812	45.4172
	350.861	15.7743	350.861	36.5964			350.861	36.5964	350.861	46.0609
	350.91	13.8853	350.91	32.1886			350.91	32.1886	350.91	51.1231
	350.958	13.8892	350.958	37.2483			350.958	37.2483	350.958	45.4556
	351.007	11.9986	351.007	34.1013			351.007	34.1013	351.007	42.9423
	351.056	21.4772	351.056	25.899			351.056	25.899	351.056	42.9544
	351.105	15.1647	351.105	31.593			351.105	31.593	351.105	48.0214
	351.153	17.6971	351.153	34.1301			351.153	34.1301	351.153	49.299
	351.202	14.541	351.202	27.8175			351.202	27.8175	351.202	43.6229
	351.251	18.9718	351.251	30.3549			351.251	30.3549	351.251	43.6352
	351.3	18.3446	351.3	34.1589			351.3	34.1589	351.3	41.1172
	351.349	18.9825	351.349	30.372			351.349	30.372	351.349	39.8633
	351.397	23.4184	351.397	35.444			351.397	35.444	351.397	46.2038
	351.446	14.5614	351.446	41.785			351.446	41.785	351.446	39.8857
	351.495	19.6318	351.495	36.7305			351.495	36.7305	351.495	37.9971
	351.544	13.3027	351.544	32.9401			351.544	32.9401	351.544	51.9439
	351.592	15.2074	351.592	38.0184			351.592	38.0184	351.592	41.8203
	351.641	17.7469	351.641	29.7895			351.641	29.7895	351.641	45.0011
	351.69	13.3139	351.69	37.4058			351.69	37.4058	351.69	48.1838
	351.739	16.4886	351.739	40.5872			351.739	40.5872	351.739	48.8315
	351.788	16.4932	351.788	32.9864			351.788	32.9864	351.788	45.0391
	351.836	15.8633	351.836	34.8992			351.836	34.8992	351.836	53.9352
	351.885	19.0413	351.885	45.6991			351.885	45.6991	351.885	43.1603
	351.934	14.6024	351.934	37.4584			351.934	37.4584	351.934	47.6166
	351.983	17.7819	351.983	35.5637			351.983	35.5637	351.983	44.4547
	352.031	16.5164	352.031	36.8442			352.031	36.8442	352.031	42.5614
	352.08	17.7919	352.08	40.6671			352.08	40.6671	352.08	40.0317
	352.129	18.4325	352.129	29.2377			352.129	29.2377	352.129	41.3141
	352.178	21.6165	352.178	36.8753			352.178	36.8753	352.178	45.7762
	352.227	16.5349	352.227	33.7058			352.227	33.7058	352.227	47.6969
	352.275	22.9009	352.275	40.7128			352.275	40.7128	352.275	45.1657
	352.324	12.09	352.324	31.8158			352.324	31.8158	352.324	47.7237
	352.373	13.3664	352.373	34.3707			352.373	34.3707	352.373	35.6437
	352.422	15.9168	352.422	36.927			352.422	36.927	352.422	45.2038
	352.47	17.195	352.47	36.9374			352.47	36.9374	352.47	46.4902
	352.519	19.7479	352.519	31.2145			352.519	31.2145	352.519	48.4143
	352.568	19.1163	352.568	38.2325			352.568	38.2325	352.568	41.4186
	352.617	10.1982	352.617	34.4189			352.617	34.4189	352.617	42.0676
	352.666	17.2143	352.666	32.5159			352.666	32.5159	352.666	48.455
	352.714	14.6681	352.714	38.9024			352.714	38.9024	352.714	49.7441
	352.763	19.7756	352.763	33.172			352.763	33.172	352.763	48.4822
	352.812	23.6098	352.812	31.9051			352.812	31.9051	352.812	40.8385
	352.861	17.8719	352.861	45.318			352.861	45.318	352.861	38.2969
	352.909	11.4923	352.909	40.8614			352.909	40.8614	352.909	48.523
	352.958	21.0751	352.958	33.8479			352.958	33.8479	352.958	47.8979
	353.007	16.6093	353.007	40.8843			353.007	40.8843	353.007	54.2995
	353.056	15.3359	353.056	37.0618			353.056	37.0618	353.056	50.4807
	353.105	11.5052	353.105	44.7423			353.105	44.7423	353.105	46.6598
	353.153	25.5742	353.153	37.0826			353.153	37.0826	353.153	46.6729
	353.202	14.7093	353.202	40.2906			353.202	40.2906	353.202	46.6859
	353.251	17.912	353.251	34.5445			353.251	34.5445	353.251	47.9784
	353.3	13.4377	353.3	40.9531			353.3	40.9531	353.3	41.593
	353.348	17.922	353.348	42.8847			353.348	42.8847	353.348	48.6454
	353.397	19.2075	353.397	37.1345			353.397	37.1345	353.397	45.4577
	353.446	12.1681	353.446	35.864			353.446	35.864	353.446	49.313
	353.495	17.937	353.495	37.1553			353.495	37.1553	353.495	48.0456
	353.543	14.0973	353.543	42.9327			353.543	42.9327	353.543	47.4183
	353.592	12.8193	353.592	35.8941			353.592	35.8941	353.592	44.8676
	353.641	17.3109	353.641	41.6745			353.641	41.6745	353.641	47.4448
	353.69	19.2397	353.69	42.3274			353.69	42.3274	353.69	46.1754
	353.739	16.0376	353.739	35.2827			353.739	35.2827	353.739	40.4148
	353.787	17.3255	353.787	39.1427			353.787	39.1427	353.787	42.9928
	353.836	19.8977	353.836	39.1536			353.836	39.1536	353.836	48.1397
	353.885	21.8294	353.885	37.8805			353.885	37.8805	353.885	47.5111
	353.934	22.4778	353.934	36.6066			353.934	36.6066	353.934	44.9555
	353.982	19.272	353.982	36.6169			353.982	36.6169	353.982	45.6105
	354.031	12.209	354.031	44.9806			354.031	44.9806	354.031	43.0529
	354.08	17.3545	354.08	41.1366			354.08	41.1366	354.08	52.7063
	354.129	21.217	354.129	47.5775			354.129	47.5775	354.129	50.1493
	354.178	19.2936	354.178	43.089			354.178	43.089	354.178	50.8064
	354.226	18.6557	354.226	37.3113			354.226	37.3113	354.226	42.4577
	354.275	18.0174	354.275	41.1826			354.275	41.1826	354.275	46.3304
	354.324	18.0224	354.324	39.2631			354.324	39.2631	354.324	39.2631
	354.373	18.6713	354.373	32.1919			354.373	32.1919	354.373	47.644
	354.421	16.7444	354.421	39.9291			354.421	39.9291	354.421	43.1491
	354.47	17.3933	354.47	33.4982			354.47	33.4982	354.47	46.3822
	354.519	18.0425	354.519	43.1732			354.519	43.1732	354.519	55.4164
	354.568	13.5357	354.568	29.005			354.568	29.005	354.568	41.8961
	354.616	18.6973	354.616	33.5263			354.616	33.5263	354.616	42.5526
	354.665	14.1881	354.665	45.789			354.665	45.789	354.665	50.9483
	354.714	16.1274	354.714	36.7704			354.714	36.7704	354.714	51.6076
	354.763	20.6488	354.763	32.2638			354.763	32.2638	354.763	41.9429
	354.812	19.3637	354.812	43.891			354.812	43.891	354.812	42.6
	354.86	18.7234	354.86	35.5099			354.86	35.5099	354.86	49.7139
	354.909	19.3744	354.909	38.1031			354.909	38.1031	354.909	48.4361
	354.958	20.6718	354.958	36.1757			354.958	36.1757	354.958	41.9897
	355.007	20.0314	355.007	42.0014			355.007	42.0014	355.007	42.6475
	355.055	18.0979	355.055	50.4157			355.055	50.4157	355.055	52.3547
	355.104	14.2238	355.104	43.9644			355.104	43.9644	355.104	46.5505
	355.153	15.5212	355.153	40.0963			355.153	40.0963	355.153	45.2701
	355.202	22.6413	355.202	40.7544			355.202	40.7544	355.202	51.1047
	355.25	16.824	355.25	42.707			355.25	42.707	355.25	51.1189
	355.299	18.1231	355.299	35.599			355.299	35.599	355.299	51.7804
	355.348	18.7756	355.348	37.5513			355.348	37.5513	355.348	51.1474
	355.397	17.4856	355.397	44.6855			355.397	44.6855	355.397	52.4569
	355.445	14.8993	355.445	45.3457			355.445	45.3457	355.445	51.8237
	355.494	20.0873	355.494	40.8225			355.494	40.8225	355.494	50.5421
	355.543	14.9076	355.543	40.1857			355.543	40.1857	355.543	45.3709
	355.592	19.4501	355.592	36.3069			355.592	36.3069	355.592	49.9219
	355.641	20.7525	355.641	39.5595			355.641	39.5595	355.641	49.2873
	355.689	10.3792	355.689	44.1114			355.689	44.1114	355.689	53.1932
	355.738	18.1686	355.738	36.3372			355.738	36.3372	355.738	49.9636
	355.787	18.8227	355.787	39.5925			355.787	39.5925	355.787	49.9775
	355.836	20.7756	355.836	40.2528			355.836	40.2528	355.836	46.7452
	355.884	22.7297	355.884	47.4076			355.884	47.4076	355.884	48.057
	355.933	22.736	355.933	44.8224			355.933	44.8224	355.933	50.6688
	355.982	14.2952	355.982	41.5859			355.982	41.5859	355.982	44.185
	356.031	14.2991	356.031	36.3978			356.031	36.3978	356.031	50.047
	356.079	17.5538	356.079	40.9589			356.079	40.9589	356.079	50.0609
	356.128	18.209	356.128	43.5716			356.128	43.5716	356.128	44.8722
	356.177	18.8646	356.177	44.8847			356.177	44.8847	356.177	48.1372
	356.226	21.4725	356.226	45.5478			356.226	45.5478	356.226	44.2464
	356.274	13.6681	356.274	39.7027			356.274	39.7027	356.274	43.6079
	356.323	18.2292	356.323	39.7137			356.323	39.7137	356.323	44.271
	356.372	18.2343	356.372	37.7711			356.372	37.7711	356.372	48.8419
	356.421	20.1936	356.421	39.0843			356.421	39.0843	356.421	50.8097
	356.469	15.6381	356.469	43.6563			356.469	43.6563	356.469	41.7015
	356.518	18.2495	356.518	46.9273			356.518	46.9273	356.518	48.8826
	356.567	20.2104	356.567	34.5533			356.567	34.5533	356.567	51.5039
	356.616	19.5639	356.616	37.1714			356.616	37.1714	356.616	48.9097
	356.665	19.5693	356.665	44.3571			356.665	44.3571	356.665	50.2279
	356.713	17.6173	356.713	43.0644			356.713	43.0644	356.713	44.3694
	356.762	16.3168	356.762	35.2443			356.762	35.2443	356.762	43.729
	356.811	14.3628	356.811	45.6997			356.811	45.6997	356.811	52.2282
	356.86	13.7137	356.86	40.4881			356.86	40.4881	356.86	50.9366
	356.908	22.2093	356.908	39.1929			356.908	39.1929	356.908	47.6847
	356.957	18.2951	356.957	41.1639			356.957	41.1639	356.957	41.1639
	357.006	15.0323	357.006	39.8682			357.006	39.8682	357.006	48.3647
	357.055	17.6515	357.055	47.7243			357.055	47.7243	357.055	47.7243
	357.103	17.6564	357.103	41.1982			357.103	41.1982	357.103	60.8163
	357.152	21.586	357.152	33.3601			357.152	33.3601	357.152	41.8637
	357.201	20.9376	357.201	36.6409			357.201	36.6409	357.201	53.6527
	357.25	18.3255	357.25	43.8503			357.25	43.8503	357.25	47.7772
	357.298	18.3306	357.298	36.6612			357.298	36.6612	357.298	49.0998
	357.347	26.1938	357.347	41.9101			357.347	41.9101	357.347	38.6359
	357.396	13.7556	357.396	48.472			357.396	48.472	357.396	40.6116
	357.445	20.9666	357.445	39.3125			357.445	39.3125	357.445	52.4166
	357.493	12.4524	357.493	44.5665			357.493	44.5665	357.493	54.3973
	357.542	14.4225	357.542	43.9232			357.542	43.9232	357.542	47.8566
	357.591	21.6398	357.591	45.2469			357.591	45.2469	357.591	46.5584
	357.64	19.0221	357.64	36.7323			357.64	36.7323	357.64	53.7865
	357.688	19.6834	357.688	43.3036			357.688	43.3036	357.688	49.8647
	357.737	14.4385	357.737	46.597			357.737	46.597	357.737	55.7852
	357.786	22.3202	357.786	43.3275			357.786	43.3275	357.786	53.8312
	357.835	19.6998	357.835	47.2795			357.835	47.2795	357.835	51.8761
	357.883	16.421	357.883	43.3515			357.883	43.3515	357.883	49.9199
	357.932	19.0536	357.932	44.6775			357.932	44.6775	357.932	54.5328
	357.981	19.0589	357.981	37.4606			357.981	37.4606	357.981	46.0043
	358.03	23.0085	358.03	39.4431			358.03	39.4431	358.03	53.2482
	358.078	19.0694	358.078	38.7965			358.078	38.7965	358.078	51.9478
	358.127	16.4437	358.127	36.8339			358.127	36.8339	358.127	51.9622
	358.176	18.4221	358.176	44.0813			358.176	44.0813	358.176	55.2662
	358.225	23.692	358.225	46.726			358.225	46.726	358.225	53.9652
	358.274	14.4825	358.274	43.4474			358.274	43.4474	358.274	50.6886
	358.322	23.0467	358.322	48.0687			358.322	48.0687	358.322	57.2874
	358.371	21.077	358.371	42.1541			358.371	42.1541	358.371	54.6686
	358.42	17.7887	358.42	43.4834			358.42	43.4834	358.42	63.2486
	358.469	19.1116	358.469	38.2232			358.469	38.2232	358.469	61.289
	358.517	19.1169	358.517	47.4626			358.517	47.4626	358.517	48.1218
	358.566	18.4628	358.566	34.288			358.566	34.288	358.566	52.0914
	358.615	18.4679	358.615	45.5101			358.615	45.5101	358.615	54.7441
	358.664	15.1742	358.664	44.8629			358.664	44.8629	358.664	47.5019
	358.712	20.4579	358.712	42.8955			358.712	42.8955	358.712	53.4544
	358.761	19.8034	358.761	40.927			358.761	40.927	358.761	52.809
	358.81	15.1868	358.81	39.6177			358.81	39.6177	358.81	50.1824
	358.859	26.4191	358.859	50.8567			358.859	50.8567	358.859	52.1777
	358.907	17.8378	358.907	50.2101			358.907	50.2101	358.907	58.138
	358.956	19.8252	358.956	52.2065			358.956	52.2065	358.956	48.2414
	359.005	24.4579	359.005	44.2886			359.005	44.2886	359.005	52.8819
	359.054	21.8198	359.054	44.3008			359.054	44.3008	359.054	50.9128
	359.102	17.1961	359.102	47.6199			359.102	47.6199	359.102	58.2021
	359.151	20.5087	359.151	40.3558			359.151	40.3558	359.151	53.5872
	359.2	18.5291	359.2	45.6609			359.2	45.6609	359.2	55.5872
	359.249	15.2245	359.249	43.0258			359.249	43.0258	359.249	50.307
	359.297	26.4847	359.297	46.3482			359.297	46.3482	359.297	58.2663
	359.346	15.8952	359.346	43.0495			359.346	43.0495	359.346	56.9578
	359.395	11.2622	359.395	41.7364			359.395	41.7364	359.395	50.3486
	359.444	21.8679	359.444	41.7478			359.444	41.7478	359.444	59.6398
	359.492	17.8969	359.492	50.3763			359.492	50.3763	359.492	54.3534
	359.541	15.2497	359.541	49.7272			359.541	49.7272	359.541	57.6835
	359.59	19.8963	359.59	52.3937			359.59	52.3937	359.59	55.0466
	359.639	19.2384	359.639	43.784			359.639	43.784	359.639	53.0715
	359.687	24.5523	359.687	49.1047			359.687	49.1047	359.687	63.0398
	359.736	18.5853	359.736	47.1269			359.736	47.1269	359.736	57.0833
	359.785	20.5822	359.785	44.4841			359.785	44.4841	359.785	57.099
	359.834	20.5879	359.834	51.1376			359.834	51.1376	359.834	53.13
	359.882	19.2649	359.882	55.8018			359.882	55.8018	359.882	61.1163
	359.931	13.9543	359.931	40.5339			359.931	40.5339	359.931	57.8106
	359.98	20.6048	359.98	45.8624			359.98	45.8624	359.98	57.1618
	360.029	21.9402	360.029	41.8859			360.029	41.8859	360.029	55.8478
	360.077	20.6162	360.077	38.5722			360.077	38.5722	360.077	63.8436
	360.126	16.6305	360.126	39.9132			360.126	39.9132	360.126	59.2046
	360.175	23.9545	360.175	51.9015			360.175	51.9015	360.175	57.2247
	360.224	16.6397	360.224	39.9352			360.224	39.9352	360.224	58.5716
	360.272	26.6308	360.272	44.6065			360.272	44.6065	360.272	55.2588
	360.321	24.6402	360.321	52.6102			360.321	52.6102	360.321	56.6059
	360.37	17.3195	360.37	46.6294			360.37	46.6294	360.37	51.9585
	360.418	17.9906	360.418	45.9759			360.418	45.9759	360.418	55.3044
	360.467	21.328	360.467	49.9876			360.467	49.9876	360.467	61.9846
	360.516	18.0005	360.516	49.3346			360.516	49.3346	360.516	62.6683
	360.565	23.3403	360.565	50.015			360.565	50.015	360.565	62.6855
	360.613	15.3421	360.613	41.3571			360.613	41.3571	360.613	65.3709
	360.662	18.6825	360.662	53.3786			360.662	53.3786	360.662	61.3854
	360.711	20.0225	360.711	42.7146			360.711	42.7146	360.711	56.7304
	360.76	26.704	360.76	51.4051			360.76	51.4051	360.76	58.0811
	360.808	22.0368	360.808	46.7448			360.808	46.7448	360.808	54.7582
	360.857	19.371	360.857	51.4333			360.857	51.4333	360.857	60.7849
	360.906	20.0445	360.906	45.4341			360.906	45.4341	360.906	66.8149
	360.955	20.05	360.955	57.4765			360.955	57.4765	360.955	62.1549
	361.003	19.3869	361.003	52.1442			361.003	52.1442	361.003	57.4923
	361.052	32.7662	361.052	51.4898			361.052	51.4898	361.052	63.5264
	361.101	24.0797	361.101	58.8616			361.101	58.8616	361.101	61.5371
	361.15	20.072	361.15	46.1655			361.15	46.1655	361.15	63.5612
	361.198	20.7467	361.198	59.5631			361.198	59.5631	361.198	66.2556
	361.247	21.4218	361.247	47.5297			361.247	47.5297	361.247	64.9349
	361.296	15.4012	361.296	56.9173			361.296	56.9173	361.296	64.2831
	361.345	20.7638	361.345	47.5557			361.345	47.5557	361.345	60.9517
	361.393	30.1492	361.393	48.2387			361.393	48.2387	361.393	54.9385
	361.442	17.4243	361.442	44.2309			361.442	44.2309	361.442	64.3359
	361.491	24.1326	361.491	50.9465			361.491	50.9465	361.491	65.6942
	361.54	20.7865	361.54	51.631			361.54	51.631	361.54	67.0533
	361.588	22.8044	361.588	53.6573			361.588	53.6573	361.588	65.0595
	361.637	24.1524	361.637	55.6847			361.637	55.6847	361.637	71.7863
	361.686	24.159	361.686	45.6337			361.686	45.6337	361.686	69.7927
	361.735	18.7955	361.735	55.0439			361.735	55.0439	361.735	60.4141
	361.783	27.5295	361.783	51.7017			361.783	51.7017	361.783	69.8309
	361.832	20.149	361.832	49.701			361.832	49.701	361.832	58.4322
	361.881	20.1546	361.881	55.7609			361.881	55.7609	361.881	69.1973
	361.93	16.1281	361.93	60.4802			361.93	60.4802	361.93	68.5442
	361.978	23.5265	361.978	55.7914			361.978	55.7914	361.978	66.5464
	362.027	20.8435	362.027	56.4791			362.027	56.4791	362.027	69.2541
	362.076	17.4864	362.076	52.4592			362.076	52.4592	362.076	71.9632
	362.124	24.8913	362.124	44.4007			362.124	44.4007	362.124	71.3102
	362.173	18.8418	362.173	48.4503			362.173	48.4503	362.173	86.1339
	362.222	29.6166	362.222	55.1946			362.222	55.1946	362.222	73.3685
	362.271	26.2583	362.271	60.596			362.271	60.596	362.271	75.4084
	362.319	22.8981	362.319	54.5513			362.319	54.5513	362.319	70.0412
	362.368	23.578	362.368	57.9345			362.368	57.9345	362.368	64.6711
	362.417	26.2798	362.417	59.9719			362.417	59.9719	362.417	74.1225
	362.466	19.5467	362.466	57.9662			362.466	57.9662	362.466	67.4025
	362.514	18.2037	362.514	55.2852			362.514	55.2852	362.514	74.8372
	362.563	31.6965	362.563	53.9515			362.563	53.9515	362.563	69.4625
	362.612	22.2611	362.612	59.3628			362.612	59.3628	362.612	68.8069
	362.661	25.641	362.661	59.379			362.661	59.379	362.661	75.5733
	362.709	22.9482	362.709	58.7203			362.709	58.7203	362.709	63.4449
	362.758	20.929	362.758	52.6602			362.758	52.6602	362.758	76.9648
	362.807	27.6879	362.807	57.4017			362.807	57.4017	362.807	72.2587
	362.856	13.51	362.856	65.5234			362.856	65.5234	362.856	70.9274
	362.904	25.0003	362.904	50.6762			362.904	50.6762	362.904	65.5413
	362.953	25.683	362.953	58.8005			362.953	58.8005	362.953	80.4282
	363.002	16.9013	363.002	62.8728			363.002	62.8728	363.002	65.577
	363.05	26.3732	363.05	69.6523			363.05	69.6523	363.05	76.4147
	363.099	25.704	363.099	61.5543			363.099	61.5543	363.099	80.494
	363.148	27.0642	363.148	52.0986			363.148	52.0986	363.148	81.8692
	363.197	25.0412	363.197	63.6182			363.197	63.6182	363.197	79.1844
	363.245	28.4329	363.245	62.9586			363.245	62.9586	363.245	75.1441
	363.294	27.0863	363.294	54.1727			363.294	54.1727	363.294	85.322
	363.343	27.0937	363.343	54.1874			363.343	54.1874	363.343	83.9905
	363.392	25.746	363.392	50.137			363.392	50.137	363.392	73.173
	363.44	28.4639	363.44	63.0272			363.44	63.0272	363.44	79.2923
	363.489	23.0485	363.489	62.3665			363.489	62.3665	363.489	87.4487
	363.538	31.1917	363.538	66.452			363.538	66.452	363.538	80.6917
	363.587	23.061	363.587	63.757			363.587	63.757	363.587	75.9658
	363.635	23.7458	363.635	57.6683			363.635	57.6683	363.635	88.1986
	363.684	27.1454	363.684	56.3267			363.684	56.3267	363.684	73.9713
	363.733	28.5105	363.733	63.1303			363.733	63.1303	363.733	86.2102
	363.781	30.5552	363.781	61.7895			363.781	61.7895	363.781	78.0856
	363.83	27.1676	363.83	63.1647			363.83	63.1647	363.83	93.049
	363.879	23.0987	363.879	59.785			363.879	59.785	363.879	69.2962
	363.928	24.4641	363.928	63.199			363.928	63.199	363.928	78.8289
	363.976	26.51	363.976	74.0921			363.976	74.0921	363.976	87.0073
	364.025	27.1972	364.025	72.0725			364.025	72.0725	364.025	81.5915
	364.074	23.804	364.074	77.533			364.074	77.533	364.074	89.7751
	364.123	29.9332	364.123	61.9072			364.123	61.9072	364.123	87.0783
	364.171	27.8999	364.171	63.9655			364.171	63.9655	364.171	85.0605
	364.22	29.2688	364.22	68.0669			364.22	68.0669	364.22	85.7643
	364.269	32.0002	364.269	74.2131			364.269	74.2131	364.269	102.128
	364.317	27.2416	364.317	81.0437			364.317	81.0437	364.317	87.173
	364.366	23.8429	364.366	75.6159			364.366	75.6159	364.366	92.6465
	364.415	27.2564	364.415	74.9551			364.415	74.9551	364.415	99.4858
	364.464	25.9006	364.464	85.1994			364.464	85.1994	364.464	94.0601
	364.512	27.2712	364.512	72.2687			364.512	72.2687	364.512	91.3585
	364.561	23.8688	364.561	73.6522			364.561	73.6522	364.561	92.7473
	364.61	32.0611	364.61	64.1221			364.61	64.1221	364.61	85.2688
	364.659	30.7051	364.659	78.4686			364.659	78.4686	364.659	92.1153
	364.707	28.6659	364.707	73.7123			364.707	73.7123	364.707	99.6481
	364.756	30.7218	364.756	69.636			364.756	69.636	364.756	91.4826
	364.805	30.7301	364.805	75.1181			364.805	75.1181	364.805	102.434
	364.853	31.4215	364.853	73.7723			364.853	73.7723	364.853	103.828
	364.902	31.4301	364.902	84.7245			364.902	84.7245	364.902	109.322
	364.951	28.0214	364.951	69.0282			364.951	69.0282	364.951	105.251
	365	31.4471	365	80.6687			365	80.6687	365	105.963
	365.048	34.8748	365.048	75.9039			365.048	75.9039	365.048	114.882
	365.097	23.2561	365.097	79.3445			365.097	79.3445	365.097	101.233
	365.146	30.1044	365.146	73.2083			365.146	73.2083	365.146	106.734
	365.195	30.1125	365.195	85.5469			365.195	85.5469	365.195	109.5
	365.243	28.7516	365.243	80.7782			365.243	80.7782	365.243	104.053
	365.292	24.6509	365.292	77.3764			365.292	77.3764	365.292	110.244
	365.341	32.1918	365.341	82.8768			365.341	82.8768	365.341	110.959
	365.389	35.6261	365.389	82.2141			365.389	82.2141	365.389	112.359
	365.438	28.7827	365.438	78.1246			365.438	78.1246	365.438	114.446
	365.487	30.1615	365.487	87.7426			365.487	87.7426	365.487	107.622
	365.536	37.7121	365.536	94.6232			365.536	94.6232	365.536	109.708
	365.584	36.3506	365.584	82.9892			365.584	82.9892	365.584	118.654
	365.633	32.2442	365.633	74.7791			365.633	74.7791	365.633	119.372
	365.682	28.8218	365.682	86.4653			365.682	86.4653	365.682	123.522
	365.731	27.4567	365.731	98.1578			365.731	98.1578	365.731	116.691
	365.779	26.091	365.779	92.005			365.779	92.005	365.779	110.543
	365.828	35.0263	365.828	90.6563			365.828	90.6563	365.828	116.068
	365.877	26.7921	365.877	89.3069			365.877	89.3069	365.877	124.343
	365.925	41.2297	365.925	96.2027			365.925	96.2027	365.925	118.879
	365.974	37.8041	365.974	88.6679			365.974	88.6679	365.974	120.973
	366.023	34.3767	366.023	85.2542			366.023	85.2542	366.023	116.881
	366.072	38.5123	366.072	94.9054			366.072	94.9054	366.072	119.663
	366.12	37.1469	366.12	94.2431			366.12	94.2431	366.12	122.447
	366.169	32.3403	366.169	90.1401			366.169	90.1401	366.169	121.792
	366.218	23.4015	366.218	99.8004			366.218	99.8004	366.218	127.331
	366.266	27.5386	366.266	89.5004			366.266	89.5004	366.266	136.316
	366.315	34.4325	366.315	99.1657			366.315	99.1657	366.315	126.712
	366.364	31.6865	366.364	88.1711			366.364	88.1711	366.364	126.057
	366.413	41.3414	366.413	100.597			366.413	100.597	366.413	131.603
	366.461	35.1497	366.461	93.0433			366.461	93.0433	366.461	130.95
	366.51	31.0228	366.51	94.4472			366.51	94.4472	366.51	124.781
	366.559	35.1687	366.559	104.816			366.559	104.816	366.559	128.952
	366.607	35.8679	366.607	106.914			366.607	106.914	366.607	119.33
	366.656	36.5676	366.656	104.183			366.656	104.183	366.656	135.231
	366.705	38.6479	366.705	91.0986			366.705	91.0986	366.705	151.141
	366.754	35.897	366.754	100.788			366.754	100.788	366.754	122.878
	366.802	33.1447	366.802	106.339			366.802	106.339	366.802	134.65
	366.851	34.535	366.851	115.347			366.851	115.347	366.851	137.449
	366.9	39.3805	366.9	107.778			366.9	107.778	366.9	128.505
	366.949	36.6269	366.949	105.734			366.949	105.734	366.949	149.272
	366.997	35.9455	366.997	103.689			366.997	103.689	366.997	138.252
	367.046	40.7953	367.046	110.631			367.046	110.631	367.046	135.524
	367.095	32.5068	367.095	106.511			367.095	106.511	367.095	150.084
	367.143	30.4401	367.143	105.848			367.143	105.848	367.143	145.974
	367.192	44.9804	367.192	112.105			367.192	112.105	367.192	147.397
	367.241	35.3018	367.241	98.9836			367.241	98.9836	367.241	159.204
	367.29	38.0809	367.29	101.087			367.29	101.087	367.29	156.478
	367.338	42.9391	367.338	103.192			367.338	103.192	367.338	147.517
	367.387	36.7159	367.387	117.768			367.387	117.768	367.387	148.249
	367.436	40.8835	367.436	124.729			367.436	124.729	367.436	165.613
	367.484	49.212	367.484	116.445			367.484	116.445	367.484	151.102
	367.533	36.7456	367.533	107.464			367.533	107.464	367.533	163.622
	367.582	42.3035	367.582	105.412			367.582	105.412	367.582	149.796
	367.631	43.0086	367.631	116.539			367.631	116.539	367.631	172.034
	367.679	43.0202	367.679	126.285			367.679	126.285	367.679	160.979
	367.728	43.7259	367.728	104.803			367.728	104.803	367.728	151.305
	367.777	39.5722	367.777	111.774			367.777	111.774	367.777	173.562
	367.825	46.5272	367.825	124.998			367.825	124.998	367.825	173.609
	367.874	44.4558	367.874	130.589			367.874	130.589	367.874	163.236
	367.923	42.3834	367.923	120.202			367.923	120.202	367.923	172.313
	367.972	38.2248	367.972	115.369			367.972	115.369	367.972	176.529
	368.02	43.7966	368.02	127.914			368.02	127.914	368.02	168.234
	368.069	43.8084	368.069	132.12			368.069	132.12	368.069	161.326
	368.118	41.0379	368.118	123.809			368.118	123.809	368.118	170.412
	368.166	45.2234	368.166	121.755			368.166	121.755	368.166	182.981
	368.215	37.5803	368.215	114.133			368.215	114.133	368.215	179.551
	368.264	46.64	368.264	131.567			368.264	131.567	368.264	175.422
	368.313	44.5636	368.313	127.424			368.313	127.424	368.313	177.558
	368.361	49.4511	368.361	137.906			368.361	137.906	368.361	178.303
	368.41	56.4312	368.41	125.403			368.41	125.403	368.41	176.957
	368.459	40.4184	368.459	128.921			368.459	128.921	368.459	181.186
	368.507	41.1263	368.507	142.199			368.507	142.199	368.507	189.599
	368.556	58.5685	368.556	137.357			368.556	137.357	368.556	170.825
	368.605	49.5176	368.605	133.907			368.605	133.907	368.605	187.609
	368.654	49.5309	368.654	138.826			368.654	138.826	368.654	187.659
	368.702	50.242	368.702	136.072			368.702	136.072	368.702	192.594
	368.751	43.2756	368.751	133.317			368.751	133.317	368.751	193.344
	368.8	46.08	368.8	147.316			368.8	147.316	368.8	204.567
	368.848	47.4891	368.848	138.975			368.848	138.975	368.848	203.924
	368.897	46.1047	368.897	144.601			368.897	144.601	368.897	203.28
	368.946	55.2008	368.946	134.858			368.946	134.858	368.946	211.021
	368.994	52.4199	368.994	143.281			368.994	143.281	368.994	199.894
	369.043	46.841	369.043	143.319			369.043	143.319	369.043	198.55
	369.092	55.9446	369.092	147.554			369.092	147.554	369.092	196.505
	369.141	55.9596	369.141	144.096			369.141	144.096	369.141	206.351
	369.189	57.374	369.189	150.432			369.189	150.432	369.189	207.806
	369.238	53.89	369.238	153.971			369.238	153.971	369.238	202.263
	369.287	51.8043	369.287	158.213			369.287	158.213	369.287	216.318
	369.335	49.7175	369.335	140.049			369.335	140.049	369.335	217.076
	369.384	56.7351	369.384	164.602			369.384	164.602	369.384	218.535
	369.433	54.6485	369.433	159.742			369.433	159.742	369.433	235.409
	369.482	57.4664	369.482	168.194			369.482	168.194	369.482	222.157
	369.53	60.2858	369.53	162.631			369.53	162.631	369.53	228.525
	369.579	58.8996	369.579	155.663			369.579	155.663	369.579	232.794
	369.628	53.3044	369.628	159.212			369.628	159.212	369.628	222.335
	369.676	63.1405	369.676	151.537			369.676	151.537	369.676	237.128
	369.725	59.6487	369.725	171.929			369.725	171.929	369.725	215.437
	369.774	63.1744	369.774	168.465			369.774	168.465	369.774	230.236
	369.822	54.7658	369.822	172.723			369.822	172.723	369.822	237.319
	369.871	55.4828	369.871	170.662			369.871	170.662	369.871	242.298
	369.92	60.4152	369.92	181.246			369.92	181.246	369.92	259.223
	369.969	63.2421	369.969	172.862			369.969	172.862	369.969	248.05
	370.017	59.0418	370.017	184.857			370.017	184.857	370.017	251.631
	370.066	63.276	370.066	177.173			370.066	177.173	370.066	244.667
	370.115	61.1832	370.115	188.472			370.115	188.472	370.115	248.249
	370.163	57.6824	370.163	171.64			370.163	171.64	370.163	251.833
	370.212	59.8087	370.212	194.202			370.212	194.202	370.212	256.122
	370.261	57.0094	370.261	179.474			370.261	179.474	370.261	256.894
	370.31	61.9527	370.31	180.226			370.31	180.226	370.31	241.475
	370.358	71.1239	370.358	188.725			370.358	188.725	370.358	255.623
	370.407	66.2122	370.407	186.662			370.407	186.662	370.407	253.579
	370.456	56.3659	370.456	188.121			370.456	188.121	370.456	255.76
	370.504	59.9048	370.504	200.152			370.504	200.152	370.504	251.6
	370.553	57.806	370.553	192.452			370.553	192.452	370.553	253.782
	370.602	66.2831	370.602	201.67			370.602	201.67	370.602	265.132
	370.65	71.9434	370.65	197.492			370.65	197.492	370.65	279.31
	370.699	65.613	370.699	192.606			370.699	192.606	370.699	275.151
	370.748	57.1621	370.748	212.417			370.748	212.417	370.748	273.108
	370.797	67.0599	370.797	209.65			370.797	209.65	370.797	280.24
	370.845	60.7231	370.845	213.943			370.845	213.943	370.845	263.369
	370.894	67.0957	370.894	200.581			370.894	200.581	370.894	278.977
	370.943	62.8749	370.943	214.764			370.943	214.764	370.943	308.723
	370.991	76.318	370.991	205.635			370.991	205.635	370.991	308.099
	371.04	69.9769	371.04	212.051			371.04	212.051	371.04	309.595
	371.089	82.7221	371.089	208.573			371.089	208.573	371.089	292.709
	371.137	72.8431	371.137	214.286			371.137	214.286	371.137	311.175
	371.186	74.2774	371.186	210.099			371.186	210.099	371.186	309.135
	371.235	70.7593	371.235	220.061			371.235	220.061	371.235	319.124
	371.284	76.4404	371.284	227.906			371.284	227.906	371.284	308.593
	371.332	65.8413	371.332	232.922			371.332	232.922	371.332	321.419
	371.381	71.5241	371.381	221.654			371.381	221.654	371.381	310.882
	371.43	77.9183	371.43	221.713			371.43	221.713	371.43	334.341
	371.478	72.9794	371.478	230.983			371.478	230.983	371.478	311.048
	371.527	73.7076	371.527	244.511			371.527	244.511	371.527	328.14
	371.576	72.3094	371.576	225.435			371.576	225.435	371.576	315.467
	371.624	69.4923	371.624	239.677			371.624	239.677	371.624	322.643
	371.673	78.7316	371.673	228.393			371.673	228.393	371.673	351.81
	371.722	75.2052	371.722	233.42			371.722	233.42	371.722	349.775
	371.77	80.9026	371.77	231.353			371.77	231.353	371.77	334.965
	371.819	86.6031	371.819	248.452			371.819	248.452	371.819	358.48
	371.868	81.6558	371.868	239.997			371.868	239.997	371.868	350.765
	371.917	78.1264	371.917	256.397			371.917	256.397	371.917	349.438
	371.965	85.2515	371.965	245.809			371.965	245.809	371.965	361.609
	372.014	83.1424	372.014	241.61			372.014	241.61	372.014	349.624
	372.063	88.851	372.063	258.023			372.063	258.023	372.063	341.899
	372.111	81.7647	372.111	261.647			372.111	261.647	372.111	361.898
	372.16	88.1872	372.16	252.471			372.16	252.471	372.16	376.218
	372.209	73.9831	372.209	261.786			372.209	261.786	372.209	361.379
	372.257	91.792	372.257	259.01			372.257	259.01	372.257	370.726
	372.306	83.2753	372.306	259.079			372.306	259.079	372.306	363.707
	372.355	91.8409	372.355	265.555			372.355	265.555	372.355	383.738
	372.404	103.259	372.404	268.475			372.404	268.475	372.404	371.734
	372.452	84.7665	372.452	271.395			372.452	271.395	372.452	378.956
	372.501	97.6143	372.501	266.48			372.501	266.48	372.501	384.757
	372.55	90.5133	372.55	263.7			372.55	263.7	372.55	374.169
	372.598	79.844	372.598	290.86			372.598	290.86	372.598	392.804
	372.647	77.0129	372.647	274.537			372.647	274.537	372.647	370.09
	372.696	99.8581	372.696	288.162			372.696	288.162	372.696	416.551
	372.744	99.8846	372.744	287.525			372.744	287.525	372.744	407.387
	372.793	92.7747	372.793	287.602			372.793	287.602	372.793	396.077
	372.842	91.3717	372.842	282.681			372.842	282.681	372.842	408.317
	372.89	98.5363	372.89	297.751			372.89	297.751	372.89	404.856
	372.939	102.134	372.939	294.259			372.939	294.259	372.939	433.532
	372.988	97.8743	372.988	306.482			372.988	306.482	372.988	435.791
	373.036	97.1857	373.036	300.132			373.036	300.132	373.036	416.612
	373.085	105.074	373.085	298.068			373.085	298.068	373.085	411.005
	373.134	99.3823	373.134	302.437			373.134	302.437	373.134	456.873
	373.183	102.269	373.183	296.081			373.183	296.081	373.183	439.115
	373.231	94.4276	373.231	311.182			373.231	311.182	373.231	444.954
	373.28	105.186	373.28	321.998			373.28	321.998	373.28	431.477
	373.329	98.0564	373.329	297.032			373.329	297.032	373.329	440.18
	373.377	106.674	373.377	307.85			373.377	307.85	373.377	459.627
	373.426	102.405	373.426	320.822			373.426	320.822	373.426	460.466
	373.475	101	373.475	293.687			373.475	293.687	373.475	456.29
	373.523	107.475	373.523	331.74			373.523	331.74	373.523	467.875
	373.572	109.654	373.572	328.245			373.572	328.245	373.572	484.483
	373.621	101.797	373.621	325.464			373.621	325.464	373.621	464.539
	373.669	115.449	373.669	311.926			373.669	311.926	373.669	468.965
	373.718	111.893	373.718	309.857			373.718	309.857	373.718	479.848
	373.767	109.77	373.767	312.809			373.767	312.809	373.767	469.931
	373.815	105.493	373.815	337.292			373.815	337.292	373.815	483.691
	373.864	108.393	373.864	326.614			373.864	326.614	373.864	472.334
	373.913	106.985	373.913	333.163			373.913	333.163	373.913	471.741
	373.962	114.196	373.962	341.151			373.962	341.151	373.962	529.323
	374.01	110.634	374.01	341.96			374.01	341.96	374.01	517.969
	374.059	102.04	374.059	357.141			374.059	357.141	374.059	505.891
	374.108	108.537	374.108	351.486			374.108	351.486	374.108	508.9
	374.156	103.532	374.156	352.298			374.156	352.298	374.156	517.662
	374.205	111.471	374.205	340.885			374.205	340.885	374.205	516.361
	374.254	117.255	374.254	326.588			374.254	326.588	374.254	531.605
	374.302	123.762	374.302	341.065			374.302	341.065	374.302	513.037
	374.351	119.476	374.351	370.665			374.351	370.665	374.351	498.059
	374.4	107.989	374.4	353.485			374.4	353.485	374.4	503.95
	374.448	113.059	374.448	364.38			374.448	364.38	374.448	518.486
	374.497	124.614	374.497	357.274			374.497	357.274	374.497	533.029
	374.546	113.839	374.546	363.132			374.546	363.132	374.546	529.568
	374.594	111.707	374.594	361.066			374.594	361.066	374.594	530.429
	374.643	129.759	374.643	361.162			374.643	361.162	374.643	532.732
	374.692	122.582	374.692	374.958			374.692	374.958	374.692	545.131
	374.74	120.451	374.74	362.796			374.74	362.796	374.74	535.899
	374.789	125.533	374.789	380.928			374.789	380.928	374.789	526.662
	374.838	124.123	374.838	394.74			374.838	394.74	374.838	547.007
	374.887	129.209	374.887	394.123			374.887	394.123	374.887	539.934
	374.935	126.355	374.935	405.779			374.935	405.779	374.935	543.687
	374.984	124.222	374.984	387.831			374.984	387.831	374.984	562.608
	375.033	111.973	375.033	405.994			375.033	405.994	375.033	555.533
	375.081	130.791	375.081	403.211			375.081	403.211	375.081	567.964
	375.13	124.32	375.13	394.644			375.13	394.644	375.13	578.233
	375.179	133.029	375.179	394.025			375.179	394.025	375.179	550.913
	375.227	125.109	375.227	402.084			375.227	402.084	375.227	587.217
	375.276	125.865	375.276	399.297			375.276	399.297	375.276	564.224
	375.325	130.964	375.325	434.857			375.325	434.857	375.325	575.227
	375.373	133.169	375.373	426.287			375.373	426.287	375.373	574.655
	375.422	124.517	375.422	400.338			375.422	400.338	375.422	599.421
	375.471	131.067	375.471	405.512			375.471	405.512	375.471	585.821
	375.519	129.653	375.519	398.376			375.519	398.376	375.519	588.148
	375.568	126.065	375.568	407.9			375.568	407.9	375.568	597.722
	375.617	142.767	375.617	432.648			375.617	432.648	375.617	594.981
	375.665	134.106	375.665	418.989			375.665	418.989	375.665	619.06
	375.714	129.79	375.714	465.505			375.714	465.505	375.714	627.924
	375.763	135.627	375.763	424.287			375.763	424.287	375.763	620.112
	375.811	139.29	375.811	425.125			375.811	425.125	375.811	614.472
	375.86	126.991	375.86	433.945			375.86	433.945	375.86	624.793
	375.909	140.089	375.909	400.67			375.909	400.67	375.909	632.217
	375.957	133.592	375.957	434.174			375.957	434.174	375.957	632.384
	376.006	127.817	376.006	431.383			376.006	431.383	376.006	645.623
	376.055	130.03	376.055	454.743			376.055	454.743	376.055	617.462
	376.103	136.604	376.103	460.676			376.103	460.676	376.103	639.424
	376.152	131.553	376.152	451.349			376.152	451.349	376.152	638.139
	376.201	145.4	376.201	450.741			376.201	450.741	376.201	652.12
	376.25	137.439	376.25	453.768			376.25	453.768	376.25	654.474
	376.298	129.474	376.298	456.798			376.298	456.798	376.298	659.01
	376.347	147.698	376.347	455.463			376.347	455.463	376.347	662.094
	376.396	154.287	376.396	449.761			376.396	449.761	376.396	639.708
	376.444	144.136	376.444	457.159			376.444	457.159	376.444	660.26
	376.493	152.912	376.493	461.648			376.493	461.648	376.493	677.909
	376.542	147.854	376.542	461.041			376.542	461.041	376.542	678.088
	376.59	145.707	376.59	474.276			376.59	474.276	376.59	681.181
	376.639	147.203	376.639	451.811			376.639	451.811	376.639	667.514
	376.688	147.242	376.688	478.9			376.688	478.9	376.688	679.353
	376.736	134.156	376.736	487.775			376.736	487.775	376.736	682.448
	376.785	141.485	376.785	480.611			376.785	480.611	376.785	692.109
	376.834	151.005	376.834	463.229			376.834	463.229	376.834	671.865
	376.882	149.586	376.882	485.972			376.882	485.972	376.882	692.473
	376.931	147.436	376.931	490.479			376.931	490.479	376.931	724.04
	376.98	152.585	376.98	477.467			376.98	477.467	376.98	720.58
	377.028	158.467	377.028	484.895			377.028	484.895	377.028	702.513
	377.077	151.935	377.077	482.831			377.077	482.831	377.077	697.585
	377.126	156.359	377.126	492.456			377.126	492.456	377.126	702.883
	377.174	151.284	377.174	494.779			377.174	494.779	377.174	698.683
	377.223	167.406	377.223	491.253			377.223	491.253	377.223	744.191
	377.272	163.794	377.272	476.027			377.272	476.027	377.272	710.75
	377.32	163.837	377.32	490.049			377.32	490.049	377.32	723.371
	377.369	155.833	377.369	496.762			377.369	496.762	377.369	733.072
	377.418	165.387	377.418	509.334			377.418	509.334	377.418	723.751
	377.466	175.678	377.466	525.571			377.466	525.571	377.466	725.405
	377.515	149.366	377.515	521.316			377.515	521.316	377.515	754.884
	377.564	164.785	377.564	503.876			377.564	503.876	377.564	793.898
	377.612	166.294	377.612	520.125			377.612	520.125	377.612	756.745
	377.661	160.475	377.661	531.253			377.661	531.253	377.661	737.16
	377.71	157.585	377.71	508.671			377.71	508.671	377.71	754.944
	377.758	174.489	377.758	530.799			377.758	530.799	377.758	758.075
	377.807	157.668	377.807	533.872			377.807	533.872	377.807	770.741
	377.856	170.913	377.856	538.413			377.856	538.413	377.856	785.614
	377.904	160.686	377.904	558.365			377.904	558.365	377.904	774.081
	377.953	173.939	377.953	531.357			377.953	531.357	377.953	747.863
	378.002	168.846	378.002	524.889			378.002	524.889	378.002	809.724
	378.05	171.093	378.05	532.37			378.05	532.37	378.05	798.922
	378.099	182.155	378.099	547.2			378.099	547.2	378.099	805.008
	378.148	172.652	378.148	583.343			378.148	583.343	378.148	775.097
	378.196	177.107	378.196	551.161			378.196	551.161	378.196	789.263
	378.245	174.948	378.245	573.358			378.245	573.358	378.245	810.052
	378.294	177.935	378.294	555.862			378.294	555.862	378.294	791.883
	378.342	186.071	378.342	566.304			378.342	566.304	378.342	831.806
	378.391	175.821	378.391	592.936			378.391	592.936	378.391	837.173
	378.44	181.754	378.44	573.224			378.44	573.224	378.44	837.393
	378.488	175.177	378.488	564.542			378.488	564.542	378.488	836.876
	378.537	187.739	378.537	564.69			378.537	564.69	378.537	845.194
	378.586	176.742	378.586	573.675			378.586	573.675	378.586	840.261
	378.634	179.735	378.634	577.508			378.634	577.508	378.634	858.16
	378.683	185.676	378.683	576.923			378.683	576.923	378.683	828.175
	378.732	187.199	378.732	571.915			378.732	571.915	378.732	840.921
	378.78	185.036	378.78	601.553			378.78	601.553	378.78	872.841
	378.829	187.297	378.829	644.479			378.829	644.479	378.829	856.847
	378.878	186.609	378.878	596.705			378.878	596.705	378.878	872.561
	378.926	188.133	378.926	605.714			378.926	605.714	378.926	881.643
	378.975	191.872	378.975	590.376			378.975	590.376	378.975	876.708
	379.024	180.85	379.024	606.032			379.024	606.032	379.024	889.486
	379.072	186.804	379.072	600.283			379.072	600.283	379.072	866.092
	379.121	182.422	379.121	640.322			379.121	640.322	379.121	905.461
	379.17	184.686	379.17	602.075			379.17	602.075	379.17	889.446
	379.218	174.389	379.218	609.622			379.218	609.622	379.218	904.458
	379.267	192.174	379.267	594.26			379.267	594.26	379.267	926.129
	379.316	187.049	379.316	630.642			379.316	630.642	379.316	917.499
	379.364	200.409	379.364	647.816			379.364	647.816	379.364	905.168
	379.413	203.42	379.413	619.877			379.413	619.877	379.413	907.624
	379.461	191.635	379.461	629.657			379.461	629.657	379.461	935.237
	379.51	210.187	379.51	640.923			379.51	640.923	379.51	943.623
	379.559	184.332	379.559	620.363			379.559	620.363	379.559	933.506
	379.607	202.892	379.607	637.556			379.607	637.556	379.607	937.452
	379.656	200.723	379.656	646.611			379.656	646.611	379.656	946.585
	379.705	205.962	379.705	667.524			379.705	667.524	379.705	955.723
	379.753	208.239	379.753	650.654			379.753	650.654	379.753	961.16
	379.802	207.552	379.802	689.37			379.802	689.37	379.802	950.293
	379.851	215.021	379.851	662.116			379.851	662.116	379.851	967.594
	379.899	215.819	379.899	660.806			379.899	660.806	379.899	991.58
	379.948	206.973	379.948	658.753			379.948	658.753	379.948	980.711
	379.997	226.32	379.997	658.925			379.997	658.925	379.997	963.159
	380.045	211.535	380.045	683.591			380.045	683.591	380.045	981.966
	380.094	215.302	380.094	667.436			380.094	667.436	380.094	1005.98
	380.143	205.704	380.143	675.779			380.143	675.779	380.143	996.588
	380.191	220.614	380.191	667.042			380.191	667.042	380.191	989.42
	380.24	208.784	380.24	685.791			380.24	685.791	380.24	1022.37
	380.289	214.784	380.289	665.903			380.289	665.903	380.289	998.855
	380.337	212.609	380.337	698.043			380.337	698.043	380.337	1017.7
	380.386	231.255	380.386	688.559			380.386	688.559	380.386	1004.58
	380.435	218.671	380.435	701.382			380.435	701.382	380.435	1047.24
	380.483	223.192	380.483	703.797			380.483	703.797	380.483	1026.68
	380.532	205.39	380.532	720.353			380.532	720.353	380.532	1069.37
	380.581	218.842	380.581	742.871			380.581	742.871	380.581	1056.99
	380.629	224.111	380.629	692.435			380.629	692.435	380.629	1046.84
	380.678	228.638	380.678	722.406			380.678	722.406	380.678	1027.01
	380.727	233.167	380.727	724.084			380.727	724.084	380.727	1092.83
	380.775	216.835	380.775	742.156			380.775	742.156	380.775	1084.92
	380.824	222.854	380.824	734.151			380.824	734.151	380.824	1077
	380.872	236.331	380.872	735.833			380.872	735.833	380.872	1059.39
	380.921	228.19	380.921	723.348			380.921	723.348	380.921	1049.23
	380.97	226.012	380.97	739.946			380.97	739.946	380.97	1073.37
	381.018	228.309	381.018	752.077			381.018	752.077	381.018	1096.03
	381.067	222.398	381.067	748.541			381.067	748.541	381.067	1127.66
	381.116	233.653	381.116	771.131			381.116	771.131	381.116	1082.42
	381.164	252.382	381.164	769.092			381.164	769.092	381.164	1120.04
	381.213	241.244	381.213	765.558			381.213	765.558	381.213	1130.78
	381.262	234.583	381.262	756.045			381.262	756.045	381.262	1090.74
	381.31	239.128	381.31	777.913			381.31	777.913	381.31	1139.59
	381.359	245.917	381.359	763.913			381.359	763.913	381.359	1121.2
	381.408	235.514	381.408	785.047			381.408	785.047	381.408	1136.45
	381.456	228.845	381.456	776.277			381.456	776.277	381.456	1141.23
	381.505	239.377	381.505	789.196			381.505	789.196	381.505	1169.95
	381.554	236.446	381.554	772.191			381.554	772.191	381.554	1142.57
	381.602	249.98	381.602	759.669			381.602	759.669	381.602	1161.58
	381.651	244.804	381.651	798.047			381.651	798.047	381.651	1168.62
	381.7	234.384	381.7	812.482			381.7	812.482	381.7	1178.66
	381.748	238.19	381.748	805.203			381.748	805.203	381.748	1158.74
	381.797	244.995	381.797	791.926			381.797	791.926	381.797	1166.54
	381.845	233.068	381.845	771.898			381.845	771.898	381.845	1164.59
	381.894	248.121	381.894	812.578			381.894	812.578	381.894	1209.87
	381.943	237.688	381.943	809.04			381.943	809.04	381.943	1153.2
	381.991	247.5	381.991	815.25			381.991	815.25	381.991	1245
	382.04	258.067	382.04	825.214			382.04	825.214	382.04	1213.82
	382.089	253.632	382.089	808.92			382.089	808.92	382.089	1211.88
	382.137	264.956	382.137	839.154			382.137	839.154	382.137	1236.96
	382.186	249.259	382.186	825.858			382.186	825.858	382.186	1177.22
	382.235	267.347	382.235	817.061			382.235	817.061	382.235	1246.62
	382.283	250.891	382.283	848.822			382.283	848.822	382.283	1264.22
	382.332	254.713	382.332	823.496			382.332	823.496	382.332	1214.96
	382.381	256.282	382.381	853.772			382.381	853.772	382.381	1243.83
	382.429	256.348	382.429	829.938			382.429	829.938	382.429	1262.95
	382.478	264.686	382.478	827.145			382.478	827.145	382.478	1285.08
	382.526	275.285	382.526	847.668			382.526	847.668	382.526	1249.31
	382.575	269.338	382.575	833.593			382.575	833.593	382.575	1248.89
	382.624	282.953	382.624	847.355			382.624	847.355	382.624	1256.73
	382.672	250.659	382.672	858.113			382.672	858.113	382.672	1254.05
	382.721	253.736	382.721	821.443			382.721	821.443	382.721	1309.34
	382.77	269.618	382.77	845.756			382.77	845.756	382.77	1261.48
	382.818	267.428	382.818	849.742			382.818	849.742	382.818	1277.63
	382.867	256.948	382.867	887.638			382.867	887.638	382.867	1280.97
	382.916	265.305	382.916	869.779			382.916	869.779	382.916	1273.01
	382.964	266.128	382.964	894.129			382.964	894.129	382.964	1286.16
	383.013	270.721	383.013	881.541			383.013	881.541	383.013	1294.03
	383.062	267.02	383.062	875.735			383.062	875.735	383.062	1286.07
	383.11	270.862	383.11	903.124			383.11	903.124	383.11	1313.57
	383.159	270.932	383.159	869.397			383.159	869.397	383.159	1305.61
	383.207	273.267	383.207	923.974			383.207	923.974	383.207	1292.36
	383.256	256.726	383.256	896.275			383.256	896.275	383.256	1329.69
	383.305	268.877	383.305	881.402			383.305	881.402	383.305	1333.81
	383.353	290.099	383.353	863.499			383.353	863.499	383.353	1338.69
	383.402	284.129	383.402	930.221			383.402	930.221	383.402	1320.9
	383.451	269.842	383.451	934.241			383.451	934.241	383.451	1349.21
	383.499	291.081	383.499	908.777			383.499	908.777	383.499	1358.63
	383.548	279.056	383.548	905.988			383.548	905.988	383.548	1331
	383.597	285.18	383.597	918.325			383.597	918.325	383.597	1336.64
	383.645	290.55	383.645	914.023			383.645	914.023	383.645	1370.28
	383.694	273.975	383.694	922.585			383.694	922.585	383.694	1381.23
	383.742	285.402	383.742	941.75			383.742	941.75	383.742	1386.89
	383.791	271.088	383.791	925.334			383.791	925.334	383.791	1394.82
	383.84	295.396	383.84	939.207			383.84	939.207	383.84	1371.7
	383.888	300.018	383.888	892.478			383.888	892.478	383.888	1375.84
	383.937	273.572	383.937	916.201			383.937	916.201	383.937	1358.01
	383.986	301.689	383.986	945.242			383.986	945.242	383.986	1400.81
	384.034	291.91	384.034	912.125			384.034	912.125	384.034	1392.07
	384.083	291.228	384.083	953.315			384.083	953.315	384.083	1395.47
	384.132	299.647	384.132	963.423			384.132	963.423	384.132	1394.31
	384.18	297.449	384.18	964.431			384.18	964.431	384.18	1403.02
	384.229	292.212	384.229	963.922			384.229	963.922	384.229	1417.8
	384.277	305.194	384.277	955.06			384.277	955.06	384.277	1416.65
	384.326	323.498	384.326	958.345			384.326	958.345	384.326	1410.94
	384.375	311.429	384.375	993.533			384.375	993.533	384.375	1428.01
	384.423	316.068	384.423	993.79			384.423	993.79	384.423	1445.1
	384.472	303.99	384.472	983.407			384.472	983.407	384.472	1450.79
	384.521	285.824	384.521	988.982			384.521	988.982	384.521	1478.53
	384.569	295.022	384.569	983.154			384.569	983.154	384.569	1415.04
	384.618	301.183	384.618	965.915			384.618	965.915	384.618	1459.52
	384.666	312.672	384.666	1020.18			384.666	1020.18	384.666	1459.9
	384.715	311.992	384.715	966.414			384.715	966.414	384.715	1472.45
	384.764	273.254	384.764	999.393			384.764	999.393	384.764	1492.62
	384.812	290.835	384.812	991.276			384.812	991.276	384.812	1458.74
	384.861	302.334	384.861	994.578			384.861	994.578	384.861	1474.35
	384.91	307.744	384.91	1000.93			384.91	1000.93	384.91	1432.84
	384.958	317.728	384.958	991.282			384.958	991.282	384.958	1462.92
	385.007	318.572	385.007	1021.26			385.007	1021.26	385.007	1486.93
	385.056	307.982	385.056	1006.28			385.056	1006.28	385.056	1511.7
	385.104	311.874	385.104	1012.64			385.104	1012.64	385.104	1506.76
	385.153	297.463	385.153	1048.75			385.153	1048.75	385.153	1521.64
	385.201	305.932	385.201	994.087			385.201	994.087	385.201	1508.3
	385.25	300.669	385.25	1001.21			385.25	1001.21	385.25	1511.74
	385.299	301.509	385.299	1019.03			385.299	1019.03	385.299	1542.66
	385.347	313.803	385.347	1019.29			385.347	1019.29	385.347	1525.5
	385.396	323.812	385.396	1055.44			385.396	1055.44	385.396	1509.09
	385.445	305.562	385.445	1019.05			385.445	1019.05	385.445	1531.63
	385.493	308.697	385.493	1058.28			385.493	1058.28	385.493	1538.9
	385.542	325.591	385.542	1028.75			385.542	1028.75	385.542	1556.11
	385.59	350.139	385.59	1061.88			385.59	1061.88	385.59	1536.64
	385.639	320.406	385.639	1067.51			385.639	1067.51	385.639	1540.09
	385.688	317.429	385.688	1081.55			385.688	1081.55	385.688	1544.31
	385.736	314.451	385.736	1048.17			385.736	1048.17	385.736	1550.83
	385.785	328.307	385.785	1075.99			385.785	1075.99	385.785	1565
	385.834	300.834	385.834	1086.98			385.834	1086.98	385.834	1541.68
	385.882	326.944	385.882	1087.26			385.882	1087.26	385.882	1598.73
	385.931	315.54	385.931	1078.35			385.931	1078.35	385.931	1570.04
	385.979	311.791	385.979	1094.72			385.979	1094.72	385.979	1604.15
	386.028	328.729	386.028	1072.01			386.028	1072.01	386.028	1608.4
	386.077	334.179	386.077	1056.19			386.077	1056.19	386.077	1572.79
	386.125	338.865	386.125	1109.36			386.125	1109.36	386.125	1568.59
	386.174	327.449	386.174	1073.6			386.174	1073.6	386.174	1622.68
	386.223	321.397	386.223	1110.7			386.223	1110.7	386.223	1597.01
	386.271	338.359	386.271	1084.13			386.271	1084.13	386.271	1625.05
	386.32	332.307	386.32	1102.83			386.32	1102.83	386.32	1644.65
	386.368	363.098	386.368	1120			386.368	1120	386.368	1627.42
	386.417	321.728	386.417	1084.97			386.417	1084.97	386.417	1589.44
	386.466	342.548	386.466	1120.58			386.466	1120.58	386.466	1619.81
	386.514	336.49	386.514	1133.16			386.514	1133.16	386.514	1640.2
	386.563	345.798	386.563	1135.75			386.563	1135.75	386.563	1630.63
	386.612	347.424	386.612	1099.92			386.612	1099.92	386.612	1639.5
	386.66	332.905	386.66	1143.26			386.66	1143.26	386.66	1644.54
	386.709	349.909	386.709	1143.55			386.709	1143.55	386.709	1641.11
	386.757	353.076	386.757	1158.46			386.757	1158.46	386.757	1682.3
	386.806	365.478	386.806	1131.06			386.806	1131.06	386.806	1676.58
	386.855	355.566	386.855	1133.66			386.855	1133.66	386.855	1695.48
	386.903	347.19	386.903	1154.73			386.903	1154.73	386.903	1702.08
	386.952	351.129	386.952	1161.96			386.952	1161.96	386.952	1663.24
	387.001	358.151	387.001	1123.75			387.001	1123.75	387.001	1662.13
	387.049	337.442	387.049	1162.56			387.049	1162.56	387.049	1682.59
	387.098	335.987	387.098	1139.74			387.098	1139.74	387.098	1756.23
	387.146	336.073	387.146	1178.57			387.146	1178.57	387.146	1685.76
	387.195	362.374	387.195	1180.41			387.195	1180.41	387.195	1708.55
	387.244	349.356	387.244	1152.18			387.244	1152.18	387.244	1745.24
	387.292	361.017	387.292	1164.05			387.292	1164.05	387.292	1748
	387.341	368.054	387.341	1169.75			387.341	1169.75	387.341	1719.9
	387.389	364.289	387.389	1206.32			387.389	1206.32	387.389	1745.81
	387.438	382.139	387.438	1182.7			387.438	1182.7	387.438	1764.01
	387.487	362.16	387.487	1199.22			387.487	1199.22	387.487	1743.62
	387.535	371.521	387.535	1171.72			387.535	1171.72	387.535	1757.19
	387.584	355.392	387.584	1216.83			387.584	1216.83	387.584	1763.05
	387.633	357.029	387.633	1214.82			387.633	1214.82	387.633	1779.73
	387.681	350.936	387.681	1203.54			387.681	1203.54	387.681	1757.77
	387.73	366.49	387.73	1237.1			387.73	1237.1	387.73	1799.98
	387.778	375.864	387.778	1212.67			387.778	1212.67	387.778	1772.6
	387.827	358.942	387.827	1212.98			387.827	1212.98	387.827	1792.39
	387.876	393.854	387.876	1218.7			387.876	1218.7	387.876	1803.68
	387.924	378.475	387.924	1236.04			387.924	1236.04	387.924	1834.33
	387.973	377.798	387.973	1226.3			387.973	1226.3	387.973	1814.67
	388.021	371.7	388.021	1247.52			388.021	1247.52	388.021	1832.94
	388.07	372.57	388.07	1258.68			388.07	1258.68	388.07	1873.69
	388.119	374.214	388.119	1241.96			388.119	1241.96	388.119	1833.11
	388.167	392.135	388.167	1236.85			388.167	1236.85	388.167	1845.98
	388.216	407.738	388.216	1288.33			388.216	1288.33	388.216	1837.92
	388.265	384.582	388.265	1243.69			388.265	1243.69	388.265	1853.13
	388.313	391.66	388.313	1234.7			388.313	1234.7	388.313	1866.78
	388.362	401.069	388.362	1257.51			388.362	1257.51	388.362	1849.42
	388.41	381.773	388.41	1253.18			388.41	1253.18	388.41	1877.83
	388.459	387.304	388.459	1234.87			388.459	1234.87	388.459	1886.07
	388.508	398.272	388.508	1287.98			388.508	1287.98	388.508	1871.02
	388.556	376.63	388.556	1283.65			388.556	1283.65	388.556	1912.66
	388.605	414.011	388.605	1309.61			388.605	1309.61	388.605	1926.35
	388.653	407.124	388.653	1320.05			388.653	1320.05	388.653	1959.48
	388.702	404.897	388.702	1297.85			388.702	1297.85	388.702	1923.45
	388.751	389.453	388.751	1283.41			388.751	1283.41	388.751	1967.48
	388.799	397.328	388.799	1308.62			388.799	1308.62	388.799	1974.98
	388.848	403.652	388.848	1313.62			388.848	1313.62	388.848	1959.15
	388.896	377.305	388.896	1322.51			388.896	1322.51	388.896	1934.76
	388.945	399.189	388.945	1342.3			388.945	1342.3	388.945	1981.16
	388.994	415.636	388.994	1337.2			388.994	1337.2	388.994	1972.33
	389.042	402.507	389.042	1324.3			389.042	1324.3	389.042	1982.17
	389.091	404.168	389.091	1330.87			389.091	1330.87	389.091	1949.19
	389.139	416.734	389.139	1383.4			389.139	1383.4	389.139	2014.34
	389.188	414.503	389.188	1363.5			389.188	1363.5	389.188	2021.87
	389.237	421.623	389.237	1331.89			389.237	1331.89	389.237	2011.48
	389.285	416.274	389.285	1340.81			389.285	1340.81	389.285	2004.97
	389.334	407.803	389.334	1363.76			389.334	1363.76	389.334	2016.4
	389.383	415.706	389.383	1349.29			389.383	1349.29	389.383	1993.52
	389.431	414.252	389.431	1384.74			389.431	1384.74	389.431	2055.66
	389.48	411.236	389.48	1395.24			389.48	1395.24	389.48	2086.61
	389.528	433.196	389.528	1362.81			389.528	1362.81	389.528	2052.02
	389.577	434.087	389.577	1402.2			389.577	1402.2	389.577	1995.55
	389.626	424.046	389.626	1405.68			389.626	1405.68	389.626	2071.03
	389.674	435.871	389.674	1401.35			389.674	1401.35	389.674	2043.44
	389.723	422.7	389.723	1406.39			389.723	1406.39	389.723	2070.53
	389.771	427.497	389.771	1418.48			389.771	1418.48	389.771	2114.82
	389.82	430.733	389.82	1382.88			389.82	1382.88	389.82	2074.71
	389.869	452.736	389.869	1411.38			389.869	1411.38	389.869	2083.06
	389.917	440.338	389.917	1411.74			389.917	1411.74	389.917	2154.76
	389.966	428.715	389.966	1420.71			389.966	1420.71	389.966	2104.46
	390.014	453.083	390.014	1430.46			390.014	1430.46	390.014	2111.26
	390.063	449.284	390.063	1437.08			390.063	1437.08	390.063	2161.89
	390.112	437.655	390.112	1433.54			390.112	1433.54	390.112	2102.15
	390.16	426.02	390.16	1475.41			390.16	1475.41	390.16	2148.11
	390.209	446.495	390.209	1465.6			390.209	1465.6	390.209	2194.09
	390.257	437.206	390.257	1442.47			390.257	1442.47	390.257	2146.85
	390.306	444.371	390.306	1453.02			390.306	1453.02	390.306	2195.99
	390.355	439.78	390.355	1476.91			390.355	1476.91	390.355	2144.81
	390.403	455.575	390.403	1477.29			390.403	1477.29	390.403	2199.46
	390.452	441.573	390.452	1487.86			390.452	1487.86	390.452	2196.88
	390.5	448.746	390.5	1501.57			390.5	1501.57	390.5	2219.41
	390.549	460.631	390.549	1483.12			390.549	1483.12	390.549	2185.45
	390.598	446.62	390.598	1516.47			390.598	1516.47	390.598	2201.7
	390.646	449.089	390.646	1463.46			390.646	1463.46	390.646	2246.23
	390.695	462.553	390.695	1488.18			390.695	1488.18	390.695	2199.68
	390.743	459.529	390.743	1515.27			390.743	1515.27	390.743	2217.52
	390.792	470.646	390.792	1556.51			390.792	1556.51	390.792	2211.8
	390.841	463.692	390.841	1537.26			390.841	1537.26	390.841	2210.79
	390.889	476.388	390.889	1536.86			390.889	1536.86	390.889	2260.09
	390.938	459.21	390.938	1559.27			390.938	1559.27	390.938	2308.63
	390.986	488.428	390.986	1554.16			390.986	1554.16	390.986	2248.66
	391.035	480.685	391.035	1555.34			391.035	1555.34	391.035	2289.35
	391.084	472.151	391.084	1526.62			391.084	1526.62	391.084	2300.95
	391.132	466.762	391.132	1559.28			391.132	1559.28	391.132	2227.55
	391.181	462.944	391.181	1551.02			391.181	1551.02	391.181	2288.74
	391.229	467.786	391.229	1542.75			391.229	1542.75	391.229	2294.83
	391.278	458.453	391.278	1544.72			391.278	1544.72	391.278	2347.4
	391.327	469.6	391.327	1578.2			391.327	1578.2	391.327	2294.42
	391.375	463.414	391.375	1570.72			391.375	1570.72	391.375	2316.28
	391.424	483.24	391.424	1534.86			391.424	1534.86	391.424	2295.59
	391.472	476.266	391.472	1620.41			391.472	1620.41	391.472	2378.96
	391.521	459.035	391.521	1594			391.521	1594	391.521	2350.39
	391.57	467.83	391.57	1592.04			391.57	1592.04	391.57	2328.89
	391.618	478.207	391.618	1610.59			391.618	1610.59	391.618	2329.48
	391.667	460.963	391.667	1620.48			391.667	1620.48	391.667	2378.22
	391.715	493.451	391.715	1620.89			391.715	1620.89	391.715	2355.93
	391.764	488.048	391.764	1592.87			391.764	1592.87	391.764	2323.36
	391.812	458.945	391.812	1641.46			391.812	1641.46	391.812	2366.61
	391.861	449.58	391.861	1605.53			391.861	1605.53	391.861	2430.42
	391.91	488.419	391.91	1609.1			391.91	1609.1	391.91	2385.19
	391.958	501.192	391.958	1623.73			391.958	1623.73	391.958	2454.57
	392.007	492.621	392.007	1609.91			392.007	1609.91	392.007	2382.45
	392.055	510.146	392.055	1648.29			392.055	1648.29	392.055	2447.91
	392.104	481.004	392.104	1616.27			392.104	1616.27	392.104	2360.72
	392.153	491.413	392.153	1639.63			392.153	1639.63	392.153	2442.03
	392.201	499.453	392.201	1638.46			392.201	1638.46	392.201	2444.23
	392.25	503.538	392.25	1667.38			392.25	1667.38	392.25	2408.43
	392.298	524.256	392.298	1675.72			392.298	1675.72	392.298	2419.34
	392.347	491.911	392.347	1650			392.347	1650	392.347	2439.75
	392.396	488.074	392.396	1664.68			392.396	1664.68	392.396	2393.62
	392.444	508.011	392.444	1718.2			392.444	1718.2	392.444	2453.67
	392.493	512.896	392.493	1671.07			392.493	1671.07	392.493	2458.26
	392.541	513.819	392.541	1662.78			392.541	1662.78	392.541	2471.56
	392.59	515.535	392.59	1684.61			392.59	1684.61	392.59	2449.19
	392.639	485.519	392.639	1677.9			392.639	1677.9	392.639	2484.72
	392.687	488.023	392.687	1658.48			392.687	1658.48	392.687	2486.93
	392.736	495.29	392.736	1696.21			392.736	1696.21	392.736	2513.76
	392.784	497.797	392.784	1686.32			392.784	1686.32	392.784	2489.78
	392.833	508.247	392.833	1704.22			392.833	1704.22	392.833	2517.41
	392.881	490.9	392.881	1683.2			392.881	1683.2	392.881	2537.11
	392.93	499.764	392.93	1672.5			392.93	1672.5	392.93	2481.34
	392.979	514.196	392.979	1723.79			392.979	1723.79	392.979	2507.4
	393.027	520.686	393.027	1704.35			393.027	1704.35	393.027	2465.11
	393.076	513.661	393.076	1685.7			393.076	1685.7	393.076	2496.74
	393.124	518.563	393.124	1701.24			393.124	1701.24	393.124	2537.14
	393.173	525.059	393.173	1689.73			393.173	1689.73	393.173	2550.51
	393.222	477.447	393.222	1737.91			393.222	1737.91	393.222	2482.72
	393.27	532.488	393.27	1682.63			393.27	1682.63	393.27	2495.29
	393.319	537.399	393.319	1704.55			393.319	1704.55	393.319	2551.65
	393.367	508.867	393.367	1713.74			393.367	1713.74	393.367	2554.69
	393.416	538.467	393.416	1769.14			393.416	1769.14	393.416	2559.31
	393.464	514.701	393.464	1748.87			393.464	1748.87	393.464	2540.04
	393.513	514.034	393.513	1721.42			393.513	1721.42	393.513	2568.58
	393.562	500.612	393.562	1747.36			393.562	1747.36	393.562	2597.13
	393.61	503.131	393.61	1736.64			393.61	1736.64	393.61	2550.74
	393.659	536.755	393.659	1739.47			393.659	1739.47	393.659	2550.59
	393.707	501.79	393.707	1770.22			393.707	1770.22	393.707	2584.74
	393.756	501.916	393.756	1757.9			393.756	1757.9	393.756	2567.03
	393.805	521.997	393.805	1770.32			393.805	1770.32	393.805	2561.3
	393.853	526.919	393.853	1746.82			393.853	1746.82	393.853	2562.74
	393.902	514.275	393.902	1749.65			393.902	1749.65	393.902	2549.02
	393.95	524.789	393.95	1766.07			393.95	1766.07	393.95	2624.74
	393.999	536.107	393.999	1763.32			393.999	1763.32	393.999	2607.83
	394.047	543.435	394.047	1725.41			394.047	1725.41	394.047	2594.9
	394.096	523.588	394.096	1739.43			394.096	1739.43	394.096	2573.97
	394.145	516.524	394.145	1737.47			394.145	1737.47	394.145	2613
	394.193	524.652	394.193	1773.9			394.193	1773.9	394.193	2624.86
	394.242	527.184	394.242	1766.35			394.242	1766.35	394.242	2622.32
	394.29	543.32	394.29	1789.2			394.29	1789.2	394.29	2595.78
	394.339	538.655	394.339	1778.44			394.339	1778.44	394.339	2572.42
	394.387	516.375	394.387	1823.72			394.387	1823.72	394.387	2611.49
	394.436	508.497	394.436	1819.38			394.436	1819.38	394.436	2655.4
	394.485	513.431	394.485	1772.58			394.485	1772.58	394.485	2622.42
	394.533	531.187	394.533	1787.45			394.533	1787.45	394.533	2635.9
	394.582	501.669	394.582	1815.95			394.582	1815.95	394.582	2625.35
	394.63	538.669	394.63	1792.36			394.63	1792.36	394.63	2638.84
	394.679	546.021	394.679	1763.14			394.679	1763.14	394.679	2614.65
	394.728	515.682	394.728	1746.74			394.728	1746.74	394.728	2616.91
	394.776	535.065	394.776	1804.94			394.776	1804.94	394.776	2611.15
	394.825	526.373	394.825	1786.94			394.825	1786.94	394.825	2639.89
	394.873	499.218	394.873	1793.01			394.873	1793.01	394.873	2594.01
	394.922	513.794	394.922	1762.15			394.922	1762.15	394.922	2581.01
	394.97	562.906	394.97	1779.46			394.97	1779.46	394.97	2627.43
	395.019	542.165	395.019	1827.3			395.019	1827.3	395.019	2650.58
	395.068	535.874	395.068	1832.58			395.068	1832.58	395.068	2684.19
	395.116	528.776	395.116	1773.57			395.116	1773.57	395.116	2625.4
	395.165	536.948	395.165	1815.82			395.165	1815.82	395.165	2650.17
	395.213	529.043	395.213	1800.19			395.213	1800.19	395.213	2644.41
	395.262	535.61	395.262	1832.01			395.262	1832.01	395.262	2694.13
	395.31	521.265	395.31	1869.47			395.31	1869.47	395.31	2660.22
	395.359	560.018	395.359	1826.49			395.359	1826.49	395.359	2657.67
	395.408	522.332	395.408	1814.88			395.408	1814.88	395.408	2649.49
	395.456	536.149	395.456	1771.06			395.456	1771.06	395.456	2737.1
	395.505	556.414	395.505	1778.75			395.505	1778.75	395.505	2666.92
	395.553	571.052	395.553	1818.67			395.553	1818.67	395.553	2688.54
	395.602	529.303	395.602	1815.1			395.602	1815.1	395.602	2685.18
	395.65	544.747	395.65	1816.36			395.65	1816.36	395.65	2697.14
	395.699	518.284	395.699	1831.32			395.699	1831.32	395.699	2682.5
	395.748	530.508	395.748	1839.85			395.748	1839.85	395.748	2700.91
	395.796	543.545	395.796	1840.31			395.796	1840.31	395.796	2656.43
	395.845	523.515	395.845	1856.1			395.845	1856.1	395.845	2668.39
	395.893	535.749	395.893	1842.85			395.893	1842.85	395.893	2676.33
	395.942	531.041	395.942	1823.94			395.942	1823.94	395.942	2660.05
	395.99	539.247	395.99	1817.94			395.99	1817.94	395.99	2663.14
	396.039	537.768	396.039	1862.81			396.039	1862.81	396.039	2719.52
	396.088	535.48	396.088	1804.32			396.088	1804.32	396.088	2694.36
	396.136	567.121	396.136	1841.93			396.136	1841.93	396.136	2740.28
	396.185	567.264	396.185	1823.81			396.185	1823.81	396.185	2687.63
	396.233	549.624	396.233	1860.64			396.233	1860.64	396.233	2699.62
	396.282	540.06	396.282	1857.87			396.282	1857.87	396.282	2711.62
	396.33	574.16	396.33	1890.69			396.33	1890.69	396.33	2675.1
	396.379	574.304	396.379	1862.85			396.379	1862.85	396.379	2746.95
	396.427	547.749	396.427	1863.32			396.427	1863.32	396.427	2743.6
	396.476	567.309	396.476	1892.92			396.476	1892.92	396.476	2729.72
	396.525	545.595	396.525	1869.92			396.525	1869.92	396.525	2699.64
	396.573	555.448	396.573	1837.19			396.573	1837.19	396.573	2714.9
	396.622	557.208	396.622	1881.39			396.622	1881.39	396.622	2748.78
	396.67	567.879	396.67	1844.59			396.67	1844.59	396.67	2752.71
	396.719	543.712	396.719	1876.66			396.719	1876.66	396.719	2768.8
	396.767	550.332	396.767	1881.99			396.767	1881.99	396.767	2775.17
	396.816	524.528	396.816	1883.27			396.816	1883.27	396.816	2792.89
	396.865	570.881	396.865	1865.91			396.865	1865.91	396.865	2740.07
	396.913	554.802	396.913	1874.48			396.913	1874.48	396.913	2719.66
	396.962	554.13	396.962	1905.78			396.962	1905.78	396.962	2761.72
	397.01	564.818	397.01	1859.19			397.01	1859.19	397.01	2742.94
	397.059	549.537	397.059	1918.1			397.059	1918.1	397.059	2756.61
	397.107	558.606	397.107	1910.46			397.107	1910.46	397.107	2803.58
	397.156	583.11	397.156	1883.33			397.156	1883.33	397.156	2831.09
	397.205	597.878	397.205	1883.8			397.205	1883.8	397.205	2789.55
	397.253	563.088	397.253	1844.46			397.253	1844.46	397.253	2729.31
	397.302	560.791	397.302	1873.37			397.302	1873.37	397.302	2830.78
	397.35	587.759	397.35	1908.79			397.35	1908.79	397.35	2764.01
	397.399	557.006	397.399	1901.14			397.399	1901.14	397.399	2780.97
	397.447	570.159	397.447	1930.08			397.447	1930.08	397.447	2809.32
	397.496	549.963	397.496	1939.52			397.496	1939.52	397.496	2843.38
	397.544	580.21	397.544	1934.3			397.544	1934.3	397.544	2777.36
	397.593	555.122	397.593	1957.58			397.593	1957.58	397.593	2787.01
	397.642	569.102	397.642	1959.7			397.642	1959.7	397.642	2768.16
	397.69	566.801	397.69	1923.54			397.69	1923.54	397.69	2819.35
	397.739	574.274	397.739	1957.42			397.739	1957.42	397.739	2829.01
	397.787	587.454	397.787	1945.69			397.787	1945.69	397.787	2881.05
	397.836	583.526	397.836	1907.87			397.836	1907.87	397.836	2833.69
	397.884	574.705	397.884	1940.14			397.884	1940.14	397.884	2884.12
	397.933	576.48	397.933	1899.86			397.933	1899.86	397.933	2839.18
	397.981	596.198	397.981	1961.5			397.981	1961.5	397.981	2808.9
	398.03	585.742	398.03	2033.78			398.03	2033.78	398.03	2890.37
	398.079	589.152	398.079	1977.98			398.079	1977.98	398.079	2877.22
	398.127	592.564	398.127	1974.4			398.127	1974.4	398.127	2864.88
	398.176	592.712	398.176	1948.77			398.176	1948.77	398.176	2859.88
	398.224	574.895	398.224	1955.79			398.224	1955.79	398.224	2851.61
	398.273	575.039	398.273	1952.19			398.273	1952.19	398.273	2918.48
	398.321	599.693	398.321	1987.81			398.321	1987.81	398.321	2862.84
	398.37	575.326	398.37	1981.77			398.37	1981.77	398.37	2887.25
	398.418	564.843	398.418	1984.72			398.418	1984.72	398.418	2855.28
	398.467	559.261	398.467	1978.67			398.467	1978.67	398.467	2917.31
	398.516	598.657	398.516	1998.79			398.516	1998.79	398.516	2902.5
	398.564	595.534	398.564	2007.47			398.564	2007.47	398.564	2887.68
	398.613	602.228	398.613	1996.52			398.613	1996.52	398.613	2903.95
	398.661	589.284	398.661	1985.56			398.661	1985.56	398.661	2935.78
	398.71	598.436	398.71	1954.13			398.71	1954.13	398.71	2888.21
	398.758	602.68	398.758	1989.82			398.758	1989.82	398.758	2909.4
	398.807	599.554	398.807	1973.94			398.807	1973.94	398.807	2953.54
	398.855	605.438	398.855	2021.13			398.855	2021.13	398.855	2938.71
	398.904	631.812	398.904	2061.79			398.904	2061.79	398.904	2914.86
	398.953	588.527	398.953	1996.73			398.953	1996.73	398.953	2967.23
	399.001	581.295	399.001	2012.81			399.001	2012.81	399.001	2907.29
	399.05	615.883	399.05	1975.58			399.05	1975.58	399.05	3010.53
	399.098	580.765	399.098	2007.25			399.098	2007.25	399.098	2993.23
	399.147	594.037	399.147	2038.93			399.147	2038.93	399.147	3052.24
	399.195	601.572	399.195	2076.37			399.195	2076.37	399.195	2975.85
	399.244	629.632	399.244	2039.94			399.244	2039.94	399.244	2961
	399.292	624.863	399.292	2050.3			399.292	2050.3	399.292	2938.74
	399.341	597.094	399.341	2050.82			399.341	2050.82	399.341	3029.82
	399.389	624.353	399.389	2033.25			399.389	2033.25	399.389	2996.89
	399.438	627.795	399.438	2044.44			399.438	2044.44	399.438	3050.23
	399.487	630.417	399.487	2053.99			399.487	2053.99	399.487	3032.08
	399.535	634.685	399.535	2049.57			399.535	2049.57	399.535	3014.75
	399.584	641.422	399.584	2068.17			399.584	2068.17	399.584	3054.15
	399.632	588.939	399.632	2113.11			399.632	2113.11	399.632	3055.74
	399.681	617.882	399.681	2066.74			399.681	2066.74	399.681	3100.1
	399.729	636.963	399.729	2100.17			399.729	2100.17	399.729	3021.87
	399.778	635.475	399.778	2074.35			399.778	2074.35	399.778	3070.37
	399.826	608.463	399.826	2101.21			399.826	2101.21	399.826	3024.2
	399.875	624.262	399.875	2115.74			399.875	2115.74	399.875	3019.19
	399.923	613.708	399.923	2075.08			399.923	2075.08	399.923	3145.98
	399.972	630.341	399.972	2122.56			399.972	2122.56	399.972	3007.51
	400.021	611.541	400.021	2137.92			400.021	2137.92	400.021	3121.99
	400.069	642.196	400.069	2154.94			400.069	2154.94	400.069	3094.74
	400.118	641.531	400.118	2143.93			400.118	2143.93	400.118	3011.4
	400.166	627.669	400.166	2124.67			400.166	2124.67	400.166	3140.82
	400.215	631.95	400.215	2102.1			400.215	2102.1	400.215	3116.02
	400.263	630.457	400.263	2115			400.263	2115	400.263	3096.17
	400.312	623.185	400.312	2142.77			400.312	2142.77	400.312	3162.15
	400.36	634.073	400.36	2135.04			400.36	2135.04	400.36	3148.9
	400.409	632.579	400.409	2197.51			400.409	2197.51	400.409	3101.78
	400.457	640.996	400.457	2188.14			400.457	2188.14	400.457	3202.5
	400.506	653.549	400.506	2134.16			400.506	2134.16	400.506	3185.95
	400.555	657.844	400.555	2225.59			400.555	2225.59	400.555	3126.41
	400.603	632.381	400.603	2152.58			400.603	2152.58	400.603	3190.84
	400.652	651.556	400.652	2186.18			400.652	2186.18	400.652	3238.76
	400.7	630.214	400.7	2182.59			400.7	2182.59	400.7	3156.86
	400.749	651.879	400.749	2205.47			400.749	2205.47	400.749	3186.6
	400.797	653.696	400.797	2201.88			400.797	2201.88	400.797	3240.35
	400.846	660.48	400.846	2206.57			400.846	2206.57	400.846	3202.25
	400.894	643.259	400.894	2234.43			400.894	2234.43	400.894	3170.76
	400.943	666.605	400.943	2173.71			400.943	2173.71	400.943	3246.07
	400.991	649.376	400.991	2248.8			400.991	2248.8	400.991	3176.48
	401.04	671.906	401.04	2212.9			401.04	2212.9	401.04	3222
	401.088	668.758	401.088	2219.25			401.088	2219.25	401.088	3280.81
	401.137	663.951	401.137	2263.73			401.137	2263.73	401.137	3221.12
	401.186	651.679	401.186	2274.24			401.186	2274.24	401.186	3278.29
	401.234	661.793	401.234	2252.42			401.234	2252.42	401.234	3269.16
	401.283	671.911	401.283	2241.36			401.283	2241.36	401.283	3244.25
	401.331	669.589	401.331	2211.22			401.331	2211.22	401.331	3316.41
	401.38	675.564	401.38	2280.65			401.38	2280.65	401.38	3293.17
	401.428	664.11	401.428	2258.8			401.428	2258.8	401.428	3300.63
	401.477	640.194	401.477	2264.35			401.477	2264.35	401.477	3308.09
	401.525	679.389	401.525	2250.79			401.525	2250.79	401.525	3279.01
	401.574	687.034	401.574	2301.19			401.574	2301.19	401.574	3315.54
	401.622	664.769	401.622	2289.3			401.622	2289.3	401.622	3308.89
	401.671	666.596	401.671	2295.68			401.671	2295.68	401.671	3352.93
	401.719	651.796	401.719	2300.41			401.719	2300.41	401.719	3291.4
	401.768	694.368	401.768	2270.21			401.768	2270.21	401.768	3352.09
	401.816	684.559	401.816	2319.85			401.816	2319.85	401.816	3337.95
	401.865	685.56	401.865	2305.45			401.865	2305.45	401.865	3361.24
	401.914	711.528	401.914	2312.68			401.914	2312.68	401.914	3329.62
	401.962	689.23	401.962	2329.06			401.962	2329.06	401.962	3402.03
	402.011	701.057	402.011	2335.47			402.011	2335.47	402.011	3337.93
	402.059	707.06	402.059	2336.05			402.059	2336.05	402.059	3397.05
	402.108	677.246	402.108	2320.8			402.108	2320.8	402.108	3435.38
	402.156	692.412	402.156	2343.04			402.156	2343.04	402.156	3347.91
	402.205	710.086	402.205	2399.46			402.205	2399.46	402.205	3405.41
	402.253	675.249	402.253	2352.53			402.253	2352.53	402.253	3423.76
	402.302	727.114	402.302	2365.62			402.302	2365.62	402.302	3475.47
	402.35	717.286	402.35	2337.02			402.35	2337.02	402.35	3473
	402.399	659.065	402.399	2365.13			402.399	2365.13	402.399	3462.18
	402.447	677.586	402.447	2348.19			402.447	2348.19	402.447	3387.93
	402.496	695.282	402.496	2379.65			402.496	2379.65	402.496	3405.46
	402.544	700.463	402.544	2396.1			402.544	2396.1	402.544	3499.81
	402.593	703.977	402.593	2385			402.593	2385	402.593	3502.35
	402.642	715.01	402.642	2398.96			402.642	2398.96	402.642	3482.33
	402.69	720.199	402.69	2392.87			402.69	2392.87	402.69	3438.91
	402.739	707.006	402.739	2384.27			402.739	2384.27	402.739	3503.27
	402.787	713.868	402.787	2442.53			402.787	2442.53	402.787	3494.95
	402.836	724.914	402.836	2459.86			402.836	2459.86	402.836	3499.15
	402.884	692.477	402.884	2405.27			402.884	2405.27	402.884	3483.29
	402.933	728.619	402.933	2451.04			402.933	2451.04	402.933	3525.98
	402.981	708.717	402.981	2393.91			402.981	2393.91	402.981	3482.5
	403.03	740.696	403.03	2440.53			403.03	2440.53	403.03	3552.83
	403.078	704.044	403.078	2441.97			403.078	2441.97	403.078	3531.94
	403.127	745.249	403.127	2485.28			403.127	2485.28	403.127	3535.33
	403.175	706.067	403.175	2443.18			403.175	2443.18	403.175	3585.62
	403.224	726.348	403.224	2413.62			403.224	2413.62	403.224	3556.34
	403.272	718.986	403.272	2413.38			403.272	2413.38	403.272	3517
	403.321	707.429	403.321	2433.25			403.321	2433.25	403.321	3562.29
	403.369	718.502	403.369	2407.03			403.369	2407.03	403.369	3540.53
	403.418	736.29	403.418	2405.1			403.418	2405.1	403.418	3601.78
	403.466	721.374	403.466	2453.51			403.466	2453.51	403.466	3555.7
	403.515	741.688	403.515	2435.66			403.515	2435.66	403.515	3539.8
	403.563	735.996	403.563	2459.76			403.563	2459.76	403.563	3558.3
	403.612	732.82	403.612	2477.15			403.612	2477.15	403.612	3577.64
	403.661	760.709	403.661	2516.39			403.661	2516.39	403.661	3586.92
	403.709	753.338	403.709	2511.13			403.709	2511.13	403.709	3555.05
	403.758	719.922	403.758	2505.87			403.758	2505.87	403.758	3581.13
	403.806	734.384	403.806	2477.08			403.806	2477.08	403.806	3581.17
	403.855	711.872	403.855	2510.46			403.855	2510.46	403.855	3613.15
	403.903	766.692	403.903	2516.13			403.903	2516.13	403.903	3607.32
	403.952	747.54	403.952	2514.22			403.952	2514.22	403.952	3625.87
	404	762.023	404	2482.04			404	2482.04	404	3622.55
	404.049	751.274	404.049	2545.75			404.049	2545.75	404.049	3646.16
	404.097	709.384	404.097	2570.78			404.097	2570.78	404.097	3616.77
	404.146	735.652	404.146	2524.28			404.146	2524.28	404.146	3677.42
	404.194	764.458	404.194	2519.01			404.194	2519.01	404.194	3642.96
	404.243	746.12	404.243	2546.58			404.243	2546.58	404.243	3660.7
	404.291	742.092	404.291	2506.77			404.291	2506.77	404.291	3669.19
	404.34	775.134	404.34	2518.34			404.34	2518.34	404.34	3628.81
	404.388	743.301	404.388	2517.28			404.388	2517.28	404.388	3678.58
	404.437	780.573	404.437	2508.62			404.437	2508.62	404.437	3643.24
	404.485	724.274	404.485	2498.28			404.485	2498.28	404.485	3722.55
	404.534	757.344	404.534	2573.11			404.534	2573.11	404.534	3672.02
	404.582	736.441	404.582	2556.87			404.582	2556.87	404.582	3623.15
	404.631	767.842	404.631	2588.72			404.631	2588.72	404.631	3670.45
	404.679	773.095	404.679	2507.49			404.679	2507.49	404.679	3711.87
	404.728	758.934	404.728	2587.47			404.728	2587.47	404.728	3694.21
	404.776	770.098	404.776	2531.53			404.776	2531.53	404.776	3725.52
	404.825	767.753	404.825	2535.53			404.825	2535.53	404.825	3749.24
	404.873	760.339	404.873	2580.93			404.873	2580.93	404.873	3728.19
	404.922	741.09	404.922	2608.6			404.922	2608.6	404.922	3763.76
	404.97	770.856	404.97	2591.5			404.97	2591.5	404.97	3686.92
	405.019	774.427	405.019	2537.18			405.019	2537.18	405.019	3699.67
	405.068	768.698	405.068	2613.91			405.068	2613.91	405.068	3682.82
	405.116	760.428	405.116	2596.79			405.116	2596.79	405.116	3689.64
	405.165	772.46	405.165	2575.43			405.165	2575.43	405.165	3699.86
	405.213	765.034	405.213	2580.3			405.213	2580.3	405.213	3727.85
	405.262	780.458	405.262	2583.47			405.262	2583.47	405.262	3757.54
	405.31	785.73	405.31	2556.16			405.31	2556.16	405.31	3777.09
	405.359	762.21	405.359	2596.6			405.359	2596.6	405.359	3700.95
	405.407	754.774	405.407	2603.16			405.407	2603.16	405.407	3729.82
	405.456	794.783	405.456	2614.82			405.456	2614.82	405.456	3787.5
	405.504	804.301	405.504	2558.68			405.504	2558.68	405.504	3767.25
	405.553	767.198	405.553	2605.93			405.553	2605.93	405.553	3750.37
	405.601	779.258	405.601	2644.73			405.601	2644.73	405.601	3734.33
	405.65	790.475	405.65	2640.29			405.65	2640.29	405.65	3784.44
	405.698	760.977	405.698	2618.03			405.698	2618.03	405.698	3783.67
	405.747	764.558	405.747	2619.52			405.747	2619.52	405.747	3810.91
	405.795	776.628	405.795	2641.39			405.795	2641.39	405.795	3788.08
	405.844	758.99	405.844	2631.85			405.844	2631.85	405.844	3760.99
	405.892	781.256	405.892	2629.09			405.892	2629.09	405.892	3817.11
	405.941	774.652	405.941	2650.97			405.941	2650.97	405.941	3780.68
	405.989	781.639	405.989	2679.66			405.989	2679.66	405.989	3830.03
	406.038	751.237	406.038	2655.68			406.038	2655.68	406.038	3795.28
	406.086	792.223	406.086	2654.63			406.086	2654.63	406.086	3816.61
	406.135	726.949	406.135	2611.92			406.135	2611.92	406.135	3784.39
	406.183	758.594	406.183	2690.8			406.183	2690.8	406.183	3848.25
	406.232	826.832	406.232	2665.09			406.232	2665.09	406.232	3832.18
	406.28	784.492	406.28	2690.42			406.28	2690.42	406.28	3856.94
	406.329	773.62	406.329	2622.14			406.329	2622.14	406.329	3802.57
	406.377	805.307	406.377	2598.09			406.377	2598.09	406.377	3746.47
	406.426	763.782	406.426	2664.3			406.426	2664.3	406.426	3802.73
	406.474	766.524	406.474	2687.09			406.474	2687.09	406.474	3834.32
	406.523	798.232	406.523	2637.49			406.523	2637.49	406.523	3773.07
	406.571	790.759	406.571	2642.4			406.571	2642.4	406.571	3797.01
	406.62	787.543	406.62	2681.4			406.62	2681.4	406.62	3814.98
	406.668	789.441	406.668	2667.56			406.668	2667.56	406.668	3842.35
	406.717	798.162	406.717	2701.47			406.717	2701.47	406.717	3786.15
	406.765	798.358	406.765	2691.04			406.765	2691.04	406.765	3863.85
	406.814	772.958	406.814	2717.3			406.814	2717.3	406.814	3899.77
	406.862	792.775	406.862	2680.42			406.862	2680.42	406.862	3874.27
	406.911	785.287	406.911	2664.85			406.911	2664.85	406.911	3892.29
	406.959	813.654	406.959	2672.34			406.959	2672.34	406.959	3896.66
	407.008	774.57	407.008	2712.27			407.008	2712.27	407.008	3801.97
	407.056	827.72	407.056	2740.27			407.056	2740.27	407.056	3869.53
	407.105	806.562	407.105	2620.47			407.105	2620.47	407.105	3841.42
	407.153	809.323	407.153	2733.92			407.153	2733.92	407.153	3850.91
	407.202	767.635	407.202	2684.16			407.202	2684.16	407.202	3880.92
	407.25	797.749	407.25	2716.45			407.25	2716.45	407.25	3875.88
	407.299	808.207	407.299	2717.97			407.299	2717.97	407.299	3907.62
	407.347	822.947	407.347	2739.17			407.347	2739.17	407.347	3916.27
	407.396	770.953	407.396	2738.98			407.396	2738.98	407.396	3897.55
	407.444	760.871	407.444	2755.06			407.444	2755.06	407.444	3919.9
	407.493	808.142	407.493	2762.58			407.493	2762.58	407.493	3986.78
	407.541	797.208	407.541	2776.1			407.541	2776.1	407.541	3937.23
	407.59	788.837	407.59	2709.97			407.59	2709.97	407.59	3913.35
	407.638	796.741	407.638	2705.49			407.638	2705.49	407.638	3873.19
	407.687	815.788	407.687	2692.44			407.687	2692.44	407.687	3909.27
	407.735	797.13	407.735	2754.81			407.735	2754.81	407.735	3920.51
	407.784	790.466	407.784	2684.33			407.784	2684.33	407.784	3964.33
	407.832	829.249	407.832	2784.46			407.832	2784.46	407.832	3905.27
	407.881	830.309	407.881	2759.41			407.881	2759.41	407.881	3926.81
	407.929	791.904	407.929	2757.51			407.929	2757.51	407.929	3932.06
	407.978	821.275	407.978	2760.75			407.978	2760.75	407.978	3927.02
	408.026	829.201	408.026	2793.19			408.026	2793.19	408.026	3898.79
	408.075	825.111	408.075	2719.17			408.075	2719.17	408.075	3966.71
	408.123	820.159	408.123	2765.35			408.123	2765.35	408.123	3985.72
	408.172	812.628	408.172	2775.48			408.172	2775.48	408.172	3939.44
	408.22	805.094	408.22	2754.68			408.22	2754.68	408.22	3951.58
	408.269	821.619	408.269	2803.48			408.269	2803.48	408.269	3959.42
	408.317	810.645	408.317	2753.44			408.317	2753.44	408.317	3908.8
	408.366	810.842	408.366	2803.12			408.366	2803.12	408.366	3980.26
	408.414	842.003	408.414	2786.61			408.414	2786.61	408.414	3955.43
	408.463	798.334	408.463	2764.92			408.463	2764.92	408.463	3959.84
	408.511	813.157	408.511	2794.85			408.511	2794.85	408.511	3976.29
	408.56	810.773	408.56	2778.32			408.56	2778.32	408.56	3962.63
	408.608	835.937	408.608	2826.35			408.608	2826.35	408.608	4012.67
	408.657	823.224	408.657	2784.84			408.657	2784.84	408.657	4023.12
	408.705	805.337	408.705	2854.43			408.705	2854.43	408.705	3993.1
	408.754	843.441	408.754	2748.29			408.754	2748.29	408.754	4014.75
	408.802	856.573	408.802	2768.78			408.802	2768.78	408.802	4048.47
	408.851	849.886	408.851	2777.21			408.851	2777.21	408.851	3946.88
	408.899	842.334	408.899	2808.93			408.899	2808.93	408.899	4049.58
	408.948	828.741	408.948	2856.18			408.948	2856.18	408.948	4012.62
	408.996	835.844	408.996	2811.16			408.996	2811.16	408.996	3965.3
	409.045	826.557	409.045	2828.24			409.045	2828.24	409.045	4054.27
	409.093	827.621	409.093	2822.02			409.093	2822.02	409.093	4028.5
	409.142	813.148	409.142	2800.27			409.142	2800.27	409.142	4039.84
	409.19	828.888	409.19	2837.21			409.19	2837.21	409.19	4004.56
	409.238	830.817	409.238	2835.31			409.238	2835.31	409.238	4029.72
	409.287	868.164	409.287	2853.28			409.287	2853.28	409.287	4025.52
	409.335	853.687	409.335	2861.75			409.335	2861.75	409.335	4042.05
	409.384	867.723	409.384	2852.08			409.384	2852.08	409.384	4035.26
	409.432	843.729	409.432	2886.49			409.432	2886.49	409.432	4005.98
	409.481	850.852	409.481	2864.71			409.481	2864.71	409.481	4042.41
	409.529	849.329	409.529	2874.92			409.529	2874.92	409.529	4052.04
	409.578	842.615	409.578	2844.47			409.578	2844.47	409.578	4025.35
	409.626	826.379	409.626	2880.64			409.626	2880.64	409.626	4085.17
	409.675	836.966	409.675	2874.42			409.675	2874.42	409.675	4136.36
	409.723	877.86	409.723	2861.27			409.723	2861.27	409.723	4125.25
	409.772	824.384	409.772	2884.48			409.772	2884.48	409.772	4095.94
	409.82	842.774	409.82	2946.68			409.82	2946.68	409.82	4175.76
	409.869	863.772	409.869	2924.87			409.869	2924.87	409.869	4088.41
	409.917	873.514	409.917	2899.58			409.917	2899.58	409.917	4086.8
	409.966	874.594	409.966	2921.09			409.966	2921.09	409.966	4091.26
	410.014	821.919	410.014	2900.99			410.014	2900.99	410.014	4163.35
	410.063	833.393	410.063	2918.17			410.063	2918.17	410.063	4096.72
	410.111	850.944	410.111	2931.03			410.111	2931.03	410.111	4135.01
	410.16	853.753	410.16	2971.65			410.16	2971.65	410.16	4070.95
	410.208	893.882	410.208	2896			410.208	2896	410.208	4092.76
	410.257	850.696	410.257	2914.94			410.257	2914.94	410.257	4142.37
	410.305	854.376	410.305	2948.64			410.305	2948.64	410.305	4148.58
	410.354	883.243	410.354	2975.41			410.354	2975.41	410.354	4125.28
	410.402	872.165	410.402	2976.13			410.402	2976.13	410.402	4214.88
	410.451	870.639	410.451	2977.72			410.451	2977.72	410.451	4159.43
	410.499	839.562	410.499	3009.73			410.499	3009.73	410.499	4189.99
	410.547	889.317	410.547	2967			410.547	2967	410.547	4189.27
	410.596	844.318	410.596	3001.63			410.596	3001.63	410.596	4178.11
	410.644	871.485	410.644	2968.44			410.644	2968.44	410.644	4146.94
	410.693	877.786	410.693	3034.41			410.693	3034.41	410.693	4261.05
	410.741	876.259	410.741	2967.27			410.741	2967.27	410.741	4233.36
	410.79	874.73	410.79	2950.58			410.79	2950.58	410.79	4213.5
	410.838	881.907	410.838	3029.65			410.838	3029.65	410.838	4220.62
	410.887	895.183	410.887	2960.72			410.887	2960.72	410.887	4219.03
	410.935	870.141	410.935	2991.93			410.935	2991.93	410.935	4256.64
	410.984	862.511	410.984	2989.17			410.984	2989.17	410.984	4252.44
	411.032	881.021	411.032	3016.04			411.032	3016.04	411.032	4229.94
	411.081	878.619	411.081	2963.6			411.081	2963.6	411.081	4213.54
	411.129	891.038	411.129	3068.94			411.129	3068.94	411.129	4261.64
	411.178	909.568	411.178	3049.62			411.178	3049.62	411.178	4279.24
	411.226	896.704	411.226	3014.6			411.226	3014.6	411.226	4281.15
	411.275	921.351	411.275	3005.73			411.275	3005.73	411.275	4281.32
	411.323	898.012	411.323	3034.39			411.323	3034.39	411.323	4209.05
	411.372	896.483	411.372	3091.86			411.372	3091.86	411.372	4303.47
	411.42	901.066	411.42	2998.32			411.42	2998.32	411.42	4346.42
	411.468	944.952	411.468	3067.16			411.468	3067.16	411.468	4270.62
	411.517	899.756	411.517	3048.69			411.517	3048.69	411.517	4331.06
	411.565	913.08	411.565	3050.3			411.565	3050.3	411.565	4387.15
	411.614	877.469	411.614	3022.2			411.614	3022.2	411.614	4309.56
	411.662	902.158	411.662	3115.59			411.662	3115.59	411.662	4313.23
	411.711	912.869	411.711	3053.39			411.711	3053.39	411.711	4341.38
	411.759	906.094	411.759	3073.37			411.759	3073.37	411.759	4329.31
	411.808	886.192	411.808	3093.36			411.808	3093.36	411.808	4384.6
	411.856	936.283	411.856	3073.98			411.856	3073.98	411.856	4325.28
	411.905	892.748	411.905	3072.1			411.905	3072.1	411.905	4362.21
	411.953	903.47	411.953	3091.23			411.953	3091.23	411.953	4427.18
	412.002	943.093	412.002	3141.02			412.002	3141.02	412.002	4428.25
	412.05	912.666	412.05	3090.98			412.05	3090.98	412.05	4340.85
	412.099	911.134	412.099	3139.91			412.099	3139.91	412.099	4359.43
	412.147	921.87	412.147	3096.85			412.147	3096.85	412.147	4289.5
	412.196	884.403	412.196	3154.58			412.196	3154.58	412.196	4403.61
	412.244	909.165	412.244	3104.49			412.244	3104.49	412.244	4406.43
	412.292	903.247	412.292	3119.27			412.292	3119.27	412.292	4435.56
	412.341	900.834	412.341	3178.79			412.341	3178.79	412.341	4364.7
	412.389	925.618	412.389	3202.37			412.389	3202.37	412.389	4360.49
	412.438	940.76	412.438	3177.7			412.438	3177.7	412.438	4410.69
	412.486	934.843	412.486	3159.16			412.486	3159.16	412.486	4370.5
	412.535	921.899	412.535	3168.7			412.535	3168.7	412.535	4420.73
	412.583	904.558	412.583	3167.71			412.583	3167.71	412.583	4429.7
	412.632	942.549	412.632	3157.93			412.632	3157.93	412.632	4407.05
	412.68	952.441	412.68	3199.11			412.68	3199.11	412.68	4461.71
	412.729	909.608	412.729	3161.22			412.729	3161.22	412.729	4496.19
	412.777	936.199	412.777	3230.55			412.777	3230.55	412.777	4455.96
	412.826	908.289	412.826	3175.05			412.826	3175.05	412.826	4503.64
	412.874	955.121	412.874	3204.84			412.874	3204.84	412.874	4451.07
	412.922	940.397	412.922	3227.61			412.922	3227.61	412.922	4488.22
	412.971	952.063	412.971	3206.39			412.971	3206.39	412.971	4535.06
	413.019	954.053	413.019	3292.54			413.019	3292.54	413.019	4492.14
	413.068	966.608	413.068	3320.62			413.068	3320.62	413.068	4520.52
	413.116	942.186	413.116	3261.55			413.116	3261.55	413.116	4560.36
	413.165	949.459	413.165	3271.14			413.165	3271.14	413.165	4495.4
	413.213	930.307	413.213	3260.48			413.213	3260.48	413.213	4497.36
	413.262	917.314	413.262	3235.71			413.262	3235.71	413.262	4539.87
	413.31	944.858	413.31	3279.68			413.31	3279.68	413.31	4527.74
	413.359	945.086	413.359	3228.46			413.359	3228.46	413.359	4519.13
	413.407	954.133	413.407	3313.01			413.407	3313.01	413.407	4565.2
	413.456	948.188	413.456	3213.26			413.456	3213.26	413.456	4597.17
	413.504	909.598	413.504	3281.96			413.504	3281.96	413.504	4561.22
	413.552	948.646	413.552	3254.52			413.552	3254.52	413.552	4550.85
	413.601	958.584	413.601	3257.95			413.601	3257.95	413.601	4577.55
	413.649	952.635	413.649	3314.36			413.649	3314.36	413.649	4561.88
	413.698	944.034	413.698	3253.34			413.698	3253.34	413.698	4642.45
	413.746	964.577	413.746	3315.96			413.746	3315.96	413.746	4587.04
	413.795	972.761	413.795	3269.04			413.795	3269.04	413.795	4642.04
	413.843	1005.69	413.843	3269.83			413.843	3269.83	413.843	4664.37
	413.892	924.613	413.892	3352.83			413.892	3352.83	413.892	4627.49
	413.94	970.812	413.94	3383.7			413.94	3383.7	413.94	4613.57
	413.989	964.856	413.989	3325.26			413.989	3325.26	413.989	4589.03
	414.037	968.626	414.037	3372.06			414.037	3372.06	414.037	4658.25
	414.085	961.781	414.085	3350.75			414.085	3350.75	414.085	4652.3
	414.134	968.208	414.134	3345.36			414.134	3345.36	414.134	4622.44
	414.182	937.458	414.182	3337.32			414.182	3337.32	414.182	4655.42
	414.231	967.789	414.231	3390.36			414.231	3390.36	414.231	4665.4
	414.279	958.28	414.279	3336.27			414.279	3336.27	414.279	4731.17
	414.328	987.744	414.328	3351.24			414.328	3351.24	414.328	4641.95
	414.376	992.412	414.376	3311.29			414.376	3311.29	414.376	4674.97
	414.425	958.972	414.425	3366.15			414.425	3366.15	414.425	4681.41
	414.473	951.224	414.473	3460.93			414.473	3460.93	414.473	4696.72
	414.522	956.773	414.522	3424.52			414.522	3424.52	414.522	4616.28
	414.57	967.647	414.57	3309.16			414.57	3309.16	414.57	4726.48
	414.618	1009.58	414.618	3385.36			414.618	3385.36	414.618	4778.18
	414.667	966.338	414.667	3479.35			414.667	3479.35	414.667	4672.85
	414.715	1010.95	414.715	3400.3			414.715	3400.3	414.715	4707.7
	414.764	964.139	414.764	3389.58			414.764	3389.58	414.764	4732.8
	414.812	977.691	414.812	3431.24			414.812	3431.24	414.812	4732.17
	414.861	982.367	414.861	3431.18			414.861	3431.18	414.861	4772.39
	414.909	992.376	414.909	3424.01			414.909	3424.01	414.909	4739.77
	414.958	987.283	414.958	3463.04			414.958	3463.04	414.958	4660.05
	415.006	997.297	415.006	3446.1			415.006	3446.1	415.006	4742.94
	415.054	999.315	415.054	3469.15			415.054	3469.15	415.054	4728.97
	415.103	995.998	415.103	3530.46			415.103	3530.46	415.103	4787.91
	415.151	998.017	415.151	3483.27			415.151	3483.27	415.151	4792.61
	415.2	992.918	415.2	3483.22			415.2	3483.22	415.2	4736.82
	415.248	986.037	415.248	3447.57			415.248	3447.57	415.248	4769.11
	415.297	1006.75	415.297	3455.52			415.297	3455.52	415.297	4750.67
	415.345	978.498	415.345	3472.38			415.345	3472.38	415.345	4880.91
	415.394	1026.82	415.394	3466.98			415.394	3466.98	415.394	4779.67
	415.442	1001.24	415.442	3482.95			415.442	3482.95	415.442	4775.47
	415.49	1022.86	415.49	3473.99			415.49	3473.99	415.49	4847.01
	415.539	993.697	415.539	3523.84			415.539	3523.84	415.539	4814.31
	415.587	971.65	415.587	3515.77			415.587	3515.77	415.587	4831.51
	415.636	1039.65	415.636	3491.65			415.636	3491.65	415.636	4871.01
	415.684	1017.6	415.684	3463.95			415.684	3463.95	415.684	4824.02
	415.733	994.652	415.733	3483.51			415.733	3483.51	415.733	4841.23
	415.781	988.644	415.781	3541.45			415.781	3541.45	415.781	4864.7
	415.83	987.989	415.83	3456.62			415.83	3456.62	415.83	4838.2
	415.878	1037.32	415.878	3449.42			415.878	3449.42	415.878	4841.15
	415.926	1002.75	415.926	3513.64			415.926	3513.64	415.926	4908.38
	415.975	1005.67	415.975	3527.88			415.975	3527.88	415.975	4780.06
	416.023	1003.23	416.023	3526.94			416.023	3526.94	416.023	4789.24
	416.072	1015.98	416.072	3560.85			416.072	3560.85	416.072	4869.92
	416.12	984.943	416.12	3531.31			416.12	3531.31	416.12	4866.62
	416.169	1000.38	416.169	3536.63			416.169	3536.63	416.169	4916.95
	416.217	1054.27	416.217	3557.15			416.217	3557.15	416.217	4861.8
	416.266	1018.74	416.266	3517.75			416.266	3517.75	416.266	4915.73
	416.314	976.046	416.314	3511.44			416.314	3511.44	416.314	4868.6
	416.362	1027.29	416.362	3558.81			416.362	3558.81	416.362	4770.44
	416.411	1029.32	416.411	3578.46			416.411	3578.46	416.411	4895.1
	416.459	1042.1	416.459	3553.36			416.459	3553.36	416.459	4896.27
	416.508	998.474	416.508	3563.16			416.508	3563.16	416.508	4909.09
	416.556	978.112	416.556	3555.96			416.556	3555.96	416.556	4843.98
	416.605	1031.21	416.605	3573.83			416.605	3573.83	416.605	4866.64
	416.653	1045.79	416.653	3575.58			416.653	3575.58	416.653	4933.23
	416.701	1007.5	416.701	3480.53			416.701	3480.53	416.701	4822.36
	416.75	1005.95	416.75	3557.57			416.75	3557.57	416.75	4843.24
	416.798	1035.78	416.798	3563.8			416.798	3563.8	416.798	4953.81
	416.847	1006.43	416.847	3652.56			416.847	3652.56	416.847	4862.61
	416.895	1017.43	416.895	3640.87			416.895	3640.87	416.895	4861.98
	416.944	996.14	416.944	3619.31			416.944	3619.31	416.944	4960.06
	416.992	1021.51	416.992	3655.18			416.992	3655.18	416.992	4933.42
	417.041	1063.06	417.041	3572.56			417.041	3572.56	417.041	4910.36
	417.089	1015.71	417.089	3638.07			417.089	3638.07	417.089	4874.71
	417.137	1013.26	417.137	3650.62			417.137	3650.62	417.137	4869.59
	417.186	1029.68	417.186	3577.82			417.186	3577.82	417.186	4948.03
	417.234	1028.13	417.234	3648.77			417.234	3648.77	417.234	4920.45
	417.283	1021.18	417.283	3575.93			417.283	3575.93	417.283	4962.98
	417.331	1017.83	417.331	3584.88			417.331	3584.88	417.331	5006.42
	417.38	1025.27	417.38	3574.05			417.38	3574.05	417.38	4910.49
	417.428	1006.62	417.428	3687.35			417.428	3687.35	417.428	4921.56
	417.476	1036.56	417.476	3650.44			417.476	3650.44	417.476	4933.53
	417.525	1021.5	417.525	3643.21			417.525	3643.21	417.525	4906.81
	417.573	990.239	417.573	3688.19			417.573	3688.19	417.573	4920.59
	417.622	1046.3	417.622	3536			417.622	3536	417.622	4910.06
	417.67	1032.14	417.67	3628.71			417.67	3628.71	417.67	4948.16
	417.719	1022.48	417.719	3598.05			417.719	3598.05	417.719	4921.41
	417.767	1031.73	417.767	3639.45			417.767	3639.45	417.767	4980.26
	417.815	995.929	417.815	3625.9			417.815	3625.9	417.815	4884.11
	417.864	997.068	417.864	3611.44			417.864	3611.44	417.864	4952.89
	417.912	1020.75	417.912	3662.8			417.912	3662.8	417.912	4865.7
	417.961	983.114	417.961	3637.52			417.961	3637.52	417.961	4955.25
	418.009	1010.41	418.009	3571.63			418.009	3571.63	418.009	5003.35
	418.058	1034.12	418.058	3620.31			418.058	3620.31	418.058	4940.47
	418.106	1042.49	418.106	3605.83			418.106	3605.83	418.106	4919.99
	418.154	1014.75	418.154	3683.43			418.154	3683.43	418.154	5013.25
	418.203	1018.6	418.203	3654.51			418.203	3654.51	418.203	4889.83
	418.251	1015.23	418.251	3678.86			418.251	3678.86	418.251	5051.77
	418.3	1035.35	418.3	3608.37			418.3	3608.37	418.3	4929.21
	418.348	1032.89	418.348	3718.57			418.348	3718.57	418.348	4990.02
	418.397	1033.13	418.397	3665.23			418.397	3665.23	418.397	4972.23
	418.445	1006.26	418.445	3670.62			418.445	3670.62	418.445	4966.19
	418.493	1036.34	418.493	3589.2			418.493	3589.2	418.493	4946.57
	418.542	1020.3	418.542	3655.19			418.542	3655.19	418.542	5003.83
	418.59	997.024	418.59	3702.2			418.59	3702.2	418.59	4883.79
	418.639	1037.08	418.639	3646.97			418.639	3646.97	418.639	4952.83
	418.687	1035.52	418.687	3658.71			418.687	3658.71	418.687	4942.24
	418.735	1015.85	418.735	3675.87			418.735	3675.87	418.735	4885.47
	418.784	1034.2	418.784	3636.9			418.784	3636.9	418.784	4897.5
	418.832	1003.65	418.832	3630.52			418.832	3630.52	418.832	4837.08
	418.881	1066.4	418.881	3635.92			418.881	3635.92	418.881	4988.63
	418.929	1013.19	418.929	3641.32			418.929	3641.32	418.929	4969.88
	418.978	1045.16	418.978	3758.21			418.978	3758.21	418.978	5018.2
	419.026	1028.18	419.026	3698.36			419.026	3698.36	419.026	4968.62
	419.074	1049.28	419.074	3718.29			419.074	3718.29	419.074	4979.78
	419.123	1012.34	419.123	3682.89			419.123	3682.89	419.123	4945.59
	419.171	1025.28	419.171	3675.6			419.171	3675.6	419.171	4906.84
	419.22	1040.05	419.22	3760.87			419.22	3760.87	419.22	4923.44
	419.268	1027.59	419.268	3704.58			419.268	3704.58	419.268	4933.69
	419.316	1040.54	419.316	3732.7			419.316	3732.7	419.316	4909.44
	419.365	1020.81	419.365	3597.36			419.365	3597.36	419.365	4968.74
	419.413	1011.06	419.413	3736.3			419.413	3736.3	419.413	4898.15
	419.462	1017.66	419.462	3709.02			419.462	3709.02	419.462	5008.35
	419.51	1059.71	419.51	3725.35			419.51	3725.35	419.51	4942.29
	419.559	1000.87	419.559	3690.78			419.559	3690.78	419.559	4965.28
	419.607	994.748	419.607	3650.74			419.607	3650.74	419.607	4904.63
	419.655	1031.36	419.655	3708.91			419.655	3708.91	419.655	5044.95
	419.704	1005.23	419.704	3671.58			419.704	3671.58	419.704	5009.77
	419.752	1046.41	419.752	3707.94			419.752	3707.94	419.752	4955.45
	419.801	1030.28	419.801	3621.45			419.801	3621.45	419.801	4959.36
	419.849	1058.75	419.849	3752.49			419.849	3752.49	419.849	4977.84
	419.897	1026.22	419.897	3662.33			419.897	3662.33	419.897	5018.17
	419.946	1010.98	419.946	3697.81			419.946	3697.81	419.946	4855.42
	419.994	1037.64	419.994	3715.09			419.994	3715.09	419.994	5005.98
	420.043	1043.35	420.043	3730.55			420.043	3730.55	420.043	4967.99
	420.091	1006.23	420.091	3683.13			420.091	3683.13	420.091	4997.43
	420.14	1029.26	420.14	3719.56			420.14	3719.56	420.14	5044.2
	420.188	1017.65	420.188	3725			420.188	3725	420.188	4968.8
	420.236	1033.4	420.236	3729.54			420.236	3729.54	420.236	4967.24
	420.285	1013.57	420.285	3696.67			420.285	3696.67	420.285	4927.37
	420.333	1016.55	420.333	3703.02			420.333	3703.02	420.333	4944.96
	420.382	1066.08	420.382	3802.47			420.382	3802.47	420.382	4985.39
	420.43	1022.51	420.43	3720.3			420.43	3720.3	420.43	5015.78
	420.478	1032.8	420.478	3762.27			420.478	3762.27	420.478	5005.1
	420.527	1023	420.527	3693.75			420.527	3693.75	420.527	4997.16
	420.575	1049.73	420.575	3788.73			420.575	3788.73	420.575	4970.02
	420.624	1045.41	420.624	3712.87			420.624	3712.87	420.624	4940.13
	420.672	1025.55	420.672	3754.88			420.672	3754.88	420.672	5048.25
	420.72	1014.83	420.72	3687.2			420.72	3687.2	420.72	4928.76
	420.769	1026.04	420.769	3780.44			420.769	3780.44	420.769	5018.64
	420.817	1061.04	420.817	3801.46			420.817	3801.46	420.817	4962.2
	420.866	1034.76	420.866	3750.21			420.866	3750.21	420.866	5010.04
	420.914	1033.18	420.914	3730.97			420.914	3730.97	420.914	4936.19
	420.962	1033.42	420.962	3752.9			420.962	3752.9	420.962	4920.88
	421.011	1019.02	421.011	3773.94			421.011	3773.94	421.011	4979.73
	421.059	1039.41	421.059	3754.68			421.059	3754.68	421.059	5023.04
	421.108	1013.09	421.108	3786.72			421.108	3786.72	421.108	5056.29
	421.156	1057.31	421.156	3764.71			421.156	3764.71	421.156	4989.69
	421.205	1051.14	421.205	3827			421.205	3827	421.205	4987.2
	421.253	1019.31	421.253	3783			421.253	3783	421.253	4962.72
	421.301	1036.05	421.301	3732.55			421.301	3732.55	421.301	4992.32
	421.35	1016.12	421.35	3776.54			421.35	3776.54	421.35	4987.08
	421.398	1008.11	421.398	3766.42			421.398	3766.42	421.398	4978.17
	421.447	1025.78	421.447	3808.6			421.447	3808.6	421.447	4984.86
	421.495	975.549	421.495	3826.02			421.495	3826.02	421.495	4942.9
	421.543	1009.74	421.543	3796.64			421.543	3796.64	421.543	4930.31
	421.592	1047.63	421.592	3803.05			421.592	3803.05	421.592	4982.89
	421.64	1013.9	421.64	3810.38			421.64	3810.38	421.64	4983.15
	421.689	1067.42	421.689	3805.77			421.689	3805.77	421.689	5002.7
	421.737	1041.02	421.737	3759.81			421.737	3759.81	421.737	5031.45
	421.785	1038.51	421.785	3744.15			421.785	3744.15	421.785	5035.4
	421.834	1023.13	421.834	3869.14			421.834	3869.14	421.834	4972.25
	421.882	1053.71	421.882	3764.32			421.882	3764.32	421.882	5117.78
	421.931	1034.65	421.931	3823.15			421.931	3823.15	421.931	5043.58
	421.979	1046.85	421.979	3774.38			421.979	3774.38	421.979	5010.73
	422.027	1054.46	422.027	3811.16			422.027	3811.16	422.027	4999.96
[truncated: 13,957 more rows]

## Sheet: Fig. 2
Fig. 2b				Fig. 2c				Fig. 2d						Fig. 2e						Fig. 2g						Fig. 2h
	x1	y1			x1	y1			x1	y1	x2	y2			x1	y1	x2	y2			x1	y1	x2	y2			x1	y1	x2	y2
Label	Temperature	Weight		Label	Temperature	Weight		Label	2Theta	Intensity	2Theta	Intensity		Label	2Theta	Intensity	2Theta	Intensity		Label	Wavenumber	Normalized Absorbance	Wavenumber	Normalized Absorbance		Label	Wavenumber	Normalized Absorbance	Wavenumber	Normalized Absorbance
Unit	°C	%		Unit	°C	%		Unit	degrees	a.u.	degrees	a.u.		Unit	degrees	a.u.	degrees	a.u.		Unit	cm-1	a.u.	cm-1	a.u.		Unit	cm-1	a.u.	cm-1	a.u.
Sample	Collagen_Pristine	Collagen_Pristine		Sample	HAP_Pristine	HAP_Pristine		Sample	Collagen_Pristine	Collagen_Pristine	Collagen_Heated	Collagen_Heated		Sample	HAP_Pristine	HAP_Pristine	HAP_Heated	HAP_Heated		Sample	Collagen_Pristine	Collagen_Pristine	Collagen_Heated	Collagen_Heated		Sample	HAP_Pristine	HAP_Pristine	HAP_Heated	HAP_Heated
	39.738	98.7421			39.761	99.3581			6.0085	-34.5285	6.0085	123.697			20	62.467	20	54.7082			399.975	0.66433	399.975	0.84758			399.975	1.1316	399.975	1.36074
	39.748	98.736			39.773	99.3552			6.0285	-11.6439	6.0285	232.645			20.02	36.0404	20.02	60.3071			400.216	0.86362	400.216	0.76307			400.216	1.26637	400.216	1.56256
	39.759	98.73			39.785	99.3525			6.0484	-113.819	6.0484	96.4842			20.0399	156.614	20.0399	5.90592			400.458	0.8713	400.458	0.77035			400.458	1.24775	400.458	1.42557
	39.768	98.7244			39.795	99.3499			6.0684	32.066	6.0684	47.4328			20.0599	27.187	20.0599	43.5046			400.699	0.88477	400.699	0.84539			400.699	1.23239	400.699	1.34133
	39.779	98.7186			39.806	99.3472			6.0884	113.951	6.0884	56.3815			20.0798	7.75993	20.0798	165.103			400.94	0.8783	400.94	0.95161			400.94	1.19936	400.94	1.29077
	39.79	98.7127			39.817	99.3445			6.1083	-21.2242	6.1083	143.22			20.0998	65.3325	20.0998	34.7009			401.181	0.87571	401.181	1.01935			401.181	1.17858	401.181	1.2529
	39.801	98.7071			39.83	99.3418			6.1283	40.6605	6.1283	-18.8311			20.1197	45.9045	20.1197	65.2983			401.422	0.874	401.422	1.04756			401.422	1.15353	401.422	1.21291
	39.813	98.7016			39.843	99.3392			6.1482	81.4857	6.1482	176.008			20.1397	30.4759	20.1397	55.8948			401.663	0.86034	401.663	1.03621			401.663	1.14058	401.663	1.1858
	39.826	98.6958			39.856	99.3365			6.1682	90.3703	6.1682	-78.0436			20.1596	39.0462	20.1596	33.4902			401.904	0.85337	401.904	1.01564			401.904	1.14487	401.904	1.16875
	39.84	98.69			39.872	99.3338			6.1881	24.1955	6.1881	6.79531			20.1796	15.6153	20.1796	75.0842			402.145	0.86101	402.145	1.01179			402.145	1.1587	402.145	1.1628
	39.856	98.6846			39.888	99.3311			6.2081	150.08	6.2081	-3.25607			20.1995	87.1829	20.1995	13.6765			402.386	0.87303	402.386	1.01403			402.386	1.16944	402.386	1.14902
	39.872	98.6789			39.905	99.3284			6.228	100.905	6.228	102.583			20.2195	-32.2514	20.2195	63.2666			402.627	0.87706	402.627	1.01929			402.627	1.167	402.627	1.13508
	39.889	98.6735			39.927	99.3258			6.248	103.79	6.248	100.531			20.2395	37.312	20.2395	56.854			402.869	0.87829	402.869	1.0208			402.869	1.16201	402.869	1.1196
	39.911	98.6682			39.95	99.3232			6.2679	60.6152	6.2679	229.37			20.2594	-31.1273	20.2594	-3.56165			403.11	0.87511	403.11	1.01564			403.11	1.15511	403.11	1.10561
	39.933	98.663			39.975	99.3209			6.2879	111.5	6.2879	47.3189			20.2794	86.4304	20.2794	34.019			403.351	0.86825	403.351	1.01149			403.351	1.15281	403.351	1.09509
	39.959	98.6575			40.002	99.3185			6.3079	99.3845	6.3079	261.268			20.2993	-49.0155	20.2993	37.5954			403.592	0.8566	403.592	0.99824			403.592	1.14384	403.592	1.08264
	39.985	98.6521			40.03	99.316			6.3278	148.21	6.3278	40.1064			20.3193	57.5346	20.3193	36.1669			403.833	0.84639	403.833	0.98022			403.833	1.13575	403.833	1.06609
	40.014	98.6463			40.061	99.3135			6.3478	257.094	6.3478	146.055			20.3392	-24.9196	20.3392	-25.2671			404.074	0.84319	404.074	0.96394			404.074	1.12822	404.074	1.04977
	40.042	98.6408			40.094	99.3112			6.3677	220.92	6.3677	15.8939			20.3592	61.6212	20.3592	-24.7072			404.315	0.84242	404.315	0.9558			404.315	1.12281	404.315	1.03876
	40.073	98.6351			40.129	99.3087			6.3877	255.804	6.3877	154.843			20.3791	72.1567	20.3791	-29.1541			404.556	0.84564	404.556	0.95088			404.556	1.12171	404.556	1.03295
	40.107	98.6295			40.166	99.3063			6.4076	51.6294	6.4076	134.681			20.3991	72.6864	20.3991	1.39167			404.797	0.84948	404.797	0.94844			404.797	1.12395	404.797	1.03048
	40.14	98.6243			40.204	99.3037			6.4276	292.514	6.4276	38.63			20.419	19.2096	20.419	10.9294			405.038	0.85304	405.038	0.9486			405.038	1.12491	405.038	1.02999
	40.178	98.619			40.244	99.3012			6.4475	161.339	6.4475	144.469			20.439	-13.2744	20.439	-35.5414			405.279	0.86005	405.279	0.95062			405.279	1.12755	405.279	1.02908
	40.214	98.6136			40.285	99.2989			6.4675	234.224	6.4675	-19.5825			20.4589	-4.76614	20.4589	-21.0215			405.521	0.86377	405.521	0.95474			405.521	1.13277	405.521	1.02664
	40.253	98.6084			40.329	99.2967			6.4874	175.049	6.4874	116.256			20.4789	-66.2664	20.4789	29.4888			405.762	0.86415	405.762	0.95784			405.762	1.13568	405.762	1.02281
	40.294	98.6032			40.373	99.2943			6.5074	366.934	6.5074	43.205			20.4989	-10.7758	20.4989	-30.0113			406.003	0.86134	406.003	0.95307			406.003	1.13602	406.003	1.01814
	40.336	98.5979			40.42	99.2919			6.5274	305.818	6.5274	67.1536			20.5188	32.705	20.5188	1.47783			406.244	0.85786	406.244	0.94285			406.244	1.13415	406.244	1.01444
	40.38	98.5927			40.468	99.2896			6.5473	374.644	6.5473	97.9925			20.5388	-95.8245	20.5388	-26.0445			406.485	0.85456	406.485	0.93006			406.485	1.13065	406.485	1.01282
	40.424	98.5875			40.516	99.2874			6.5673	301.528	6.5673	-31.0589			20.5587	-55.365	20.5587	-0.57871			406.726	0.8553	406.726	0.92125			406.726	1.12925	406.726	1.01407
	40.471	98.5822			40.568	99.2851			6.5872	343.353	6.5872	90.7138			20.5787	33.0831	20.5787	-54.1254			406.967	0.85666	406.967	0.91517			406.967	1.12663	406.967	1.01451
	40.519	98.5769			40.62	99.2828			6.6072	278.238	6.6072	2.29416			20.5986	-61.4809	20.5986	-3.6851			407.208	0.85741	407.208	0.91213			407.208	1.12333	407.208	1.01176
	40.57	98.5714			40.676	99.2805			6.6271	354.063	6.6271	80.8216			20.6186	-22.0573	20.6186	-16.2582			407.449	0.85624	407.449	0.91289			407.449	1.11988	407.449	1.00875
	40.623	98.5659			40.733	99.2783			6.6471	294.948	6.6471	26.402			20.6385	-34.6467	20.6385	45.1547			407.69	0.85667	407.69	0.91798			407.69	1.11699	407.69	1.00675
	40.674	98.5607			40.791	99.276			6.667	471.773	6.667	-7.07056			20.6585	-100.249	20.6585	-25.4466			407.932	0.85588	407.932	0.92177			407.932	1.11323	407.932	1.00554
	40.731	98.5555			40.851	99.2737			6.687	344.658	6.687	39.5098			20.6784	-27.8659	20.6784	-79.0628			408.173	0.85453	408.173	0.92442			408.173	1.10945	408.173	1.00507
	40.79	98.5502			40.914	99.2715			6.7069	427.483	6.7069	162.037			20.6984	4.50366	20.6984	-62.6944			408.414	0.85548	408.414	0.9281			408.414	1.10621	408.414	1.00627
	40.85	98.545			40.979	99.2692			6.7269	538.368	6.7269	72.6176			20.7184	-37.1411	20.7184	-31.3415			408.655	0.857	408.655	0.93408			408.655	1.10381	408.655	1.00744
	40.91	98.5398			41.046	99.2669			6.7468	489.193	6.7468	88.1451			20.7383	-66.8004	20.7383	-60.0047			408.896	0.86646	408.896	0.94656			408.896	1.10409	408.896	1.01057
	40.975	98.5344			41.115	99.2646			6.7668	505.077	6.7668	71.7254			20.7583	-53.4745	20.7583	-52.6842			409.137	0.87248	409.137	0.95745			409.137	1.1015	409.137	1.01439
	41.042	98.5291			41.186	99.2623			6.7868	575.962	6.7868	7.3058			20.7782	-31.1635	20.7782	-7.38022			409.378	0.88464	409.378	0.96902			409.378	1.10309	409.378	1.02524
	41.11	98.5239			41.258	99.26			6.8067	399.787	6.8067	-57.1667			20.7982	-15.8675	20.7982	-55.0929			409.619	0.89092	409.619	0.97889			409.619	1.10106	409.619	1.02879
	41.182	98.5187			41.336	99.2577			6.8267	623.672	6.8267	-3.58638			20.8181	-27.5867	20.8181	-58.8225			409.86	0.89613	409.86	0.99349			409.86	1.09844	409.86	1.03135
	41.255	98.5134			41.413	99.2555			6.8466	675.497	6.8466	84.9411			20.8381	-54.321	20.8381	-22.5691			410.101	0.89596	410.101	1.00009			410.101	1.09319	410.101	1.02991
	41.332	98.5082			41.492	99.2532			6.8666	594.382	6.8666	51.5214			20.858	-34.0705	20.858	-23.3327			410.342	0.89272	410.342	1.00045			410.342	1.08633	410.342	1.02625
	41.409	98.503			41.573	99.2509			6.8865	724.207	6.8865	4.04889			20.878	-77.8353	20.878	-64.1134			410.584	0.88798	410.584	0.99707			410.584	1.08145	410.584	1.02288
	41.49	98.4977			41.657	99.2487			6.9065	598.092	6.9065	-45.3708			20.8979	-52.6151	20.8979	-28.9112			410.825	0.88343	410.825	0.9916			410.825	1.07683	410.825	1.02044
	41.572	98.4925			41.742	99.2464			6.9264	802.917	6.9264	16.1567			20.9179	-62.41	20.9179	-13.726			411.066	0.87775	411.066	0.98587			411.066	1.07309	411.066	1.01906
	41.655	98.4873			41.828	99.2441			6.9464	757.802	6.9464	-5.26293			20.9379	-11.2197	20.9379	-113.558			411.307	0.87077	411.307	0.97904			411.307	1.06965	411.307	1.0166
	41.741	98.4821			41.915	99.2419			6.9663	602.627	6.9663	-18.7355			20.9578	-2.04392	20.9578	-84.4064			411.548	0.86404	411.548	0.97238			411.548	1.06855	411.548	1.01398
	41.829	98.4768			42.006	99.2396			6.9863	1020.51	6.9863	33.8449			20.9778	-30.8825	20.9778	-98.2716			411.789	0.85985	411.789	0.9688			411.789	1.06648	411.789	1.0127
	41.919	98.4716			42.096	99.2373			7.0063	830.396	7.0063	47.4252			20.9977	-60.735	20.9977	-34.1533			412.03	0.85747	412.03	0.96477			412.03	1.06428	412.03	1.01158
	42.01	98.4664			42.188	99.2349			7.0262	742.221	7.0262	-16.0473			21.0177	-18.6014	21.0177	-24.0509			412.271	0.85861	412.271	0.96412			412.271	1.06249	412.271	1.00771
	42.101	98.4612			42.281	99.2327			7.0462	952.106	7.0462	-84.4669			21.0376	-67.4811	21.0376	-50.964			412.512	0.85798	412.512	0.96413			412.512	1.05896	412.512	1.00079
	42.195	98.4559			42.375	99.2304			7.0661	992.931	7.0661	-77.9395			21.0576	34.6262	21.0576	-73.8922			412.753	0.85598	412.753	0.96568			412.753	1.05486	412.753	0.9943
	42.289	98.4507			42.469	99.228			7.0861	1012.82	7.0861	-47.3591			21.0775	0.72082	21.0775	-95.835			412.995	0.85545	412.995	0.96706			412.995	1.05193	412.995	0.99191
	42.383	98.4454			42.564	99.2256			7.106	1112.64	7.106	-73.8316			21.0975	-70.1967	21.0975	38.2082			413.236	0.85596	413.236	0.9683			413.236	1.04995	413.236	0.99136
	42.478	98.44			42.66	99.2232			7.126	1035.53	7.126	-22.2513			21.1174	-33.126	21.1174	-94.7619			413.477	0.85528	413.477	0.9682			413.477	1.04694	413.477	0.99042
	42.575	98.4348			42.755	99.2205			7.1459	1124.35	7.1459	14.2762			21.1374	-64.0666	21.1374	-30.7448			413.718	0.85414	413.718	0.96666			413.718	1.04421	413.718	0.98887
	42.671	98.4294			42.852	99.218			7.1659	1078.24	7.1659	109.857			21.1574	-99.018	21.1574	-83.7396			413.959	0.85359	413.959	0.96383			413.959	1.04233	413.959	0.98746
	42.769	98.4239			42.949	99.2154			7.1858	1213.06	7.1858	-5.61602			21.1773	-39.9796	21.1773	7.25435			414.2	0.85315	414.2	0.96035			414.2	1.04066	414.2	0.98606
	42.867	98.4179			43.047	99.2129			7.2058	1195.95	7.2058	-69.0357			21.1973	-39.9507	21.1973	-19.7621			414.441	0.85288	414.441	0.95682			414.441	1.03897	414.441	0.98446
	42.965	98.4121			43.143	99.2104			7.2258	1269.83	7.2258	-37.4553			21.2172	-43.9307	21.2172	6.21193			414.682	0.85229	414.682	0.95319			414.682	1.0373	414.682	0.98296
	43.064	98.4062			43.241	99.208			7.2457	1239.66	7.2457	49.0722			21.2372	-91.9188	21.2372	-56.8227			414.923	0.85129	414.923	0.94941			414.923	1.03596	414.923	0.98182
	43.162	98.4005			43.338	99.2053			7.2657	1395.54	7.2657	-16.3475			21.2571	-3.91424	21.2571	-82.8653			415.164	0.8507	415.164	0.94584			415.164	1.035	415.164	0.98076
	43.261	98.3949			43.435	99.2027			7.2856	1335.36	7.2856	-66.82			21.2771	-10.9161	21.2771	27.0853			415.405	0.85045	415.405	0.94314			415.405	1.0339	415.405	0.97934
	43.359	98.3888			43.532	99.1999			7.3056	1368.25	7.3056	-65.2397			21.297	23.0766	21.297	-51.9701			415.647	0.85013	415.647	0.94136			415.647	1.03198	415.647	0.97797
	43.457	98.3826			43.63	99.197			7.3255	1392.07	7.3255	-100.712			21.317	37.0647	21.317	-16.0305			415.888	0.84957	415.888	0.9399			415.888	1.02974	415.888	0.97687
	43.556	98.3764			43.727	99.1943			7.3455	1295.96	7.3455	-62.1318			21.3369	-100.951	21.3369	-92.0949			416.129	0.84879	416.129	0.93818			416.129	1.02698	416.129	0.97541
	43.655	98.3703			43.825	99.1915			7.3654	1457.78	7.3654	-98.6044			21.3569	-54.9697	21.3569	8.83773			416.37	0.8475	416.37	0.93608			416.37	1.02388	416.37	0.97376
	43.753	98.3641			43.923	99.1886			7.3854	1395.67	7.3854	-62.024			21.3768	-18.9902	21.3768	8.76855			416.611	0.84534	416.611	0.93382			416.611	1.02063	416.611	0.97201
	43.851	98.3578			44.019	99.1858			7.4053	1404.49	7.4053	44.5034			21.3968	-34.0118	21.3968	-43.3013			416.852	0.8429	416.852	0.93199			416.852	1.01755	416.852	0.97073
	43.949	98.3516			44.116	99.1829			7.4253	1455.38	7.4253	-24.9162			21.4168	-67.0333	21.4168	-26.3709			417.093	0.8405	417.093	0.93049			417.093	1.01474	417.093	0.96998
	44.046	98.3453			44.212	99.1801			7.4452	1460.2	7.4452	9.61125			21.4367	-10.0537	21.4367	-13.4389			417.334	0.83848	417.334	0.92871			417.334	1.01266	417.334	0.9691
	44.143	98.339			44.309	99.1773			7.4652	1578.09	7.4652	26.1916			21.4567	-4.07187	21.4567	-9.50414			417.575	0.83649	417.575	0.92694			417.575	1.01066	417.575	0.96806
	44.24	98.3327			44.406	99.1744			7.4852	1509.97	7.4852	13.772			21.4766	-94.0867	21.4766	-42.5656			417.816	0.83498	417.816	0.92641			417.816	1.00873	417.816	0.96715
	44.337	98.3265			44.501	99.1716			7.5051	1557.8	7.5051	-95.7006			21.4966	-10.0971	21.4966	24.3781			418.057	0.83405	418.057	0.92674			418.057	1.00742	418.057	0.96608
	44.432	98.3202			44.598	99.1688			7.5251	1628.68	7.5251	-56.1202			21.5165	-15.1018	21.5165	12.3281			418.299	0.83337	418.299	0.92687			418.299	1.00615	418.299	0.96482
	44.528	98.3139			44.694	99.1659			7.545	1742.51	7.545	-54.5928			21.5365	-11.0996	21.5365	-36.7144			418.54	0.83269	418.54	0.92673			418.54	1.00471	418.54	0.96361
	44.624	98.3076			44.788	99.163			7.565	1623.39	7.565	-86.0124			21.5564	-32.0891	21.5564	6.25187			418.781	0.83272	418.781	0.92634			418.781	1.00299	418.781	0.96235
	44.72	98.3014			44.883	99.16			7.5849	1811.22	7.5849	4.51507			21.5764	-42.0693	21.5764	46.2281			419.022	0.83377	419.022	0.92513			419.022	1.0017	419.022	0.96074
	44.813	98.2951			44.978	99.1569			7.6049	1673.1	7.6049	19.0954			21.5963	-8.03871	21.5963	6.21551			419.263	0.83508	419.263	0.92426			419.263	1.00094	419.263	0.9597
	44.908	98.2888			45.072	99.1537			7.6248	1750.93	7.6248	11.6229			21.6163	89.0039	21.6163	-94.7847			419.504	0.83661	419.504	0.92439			419.504	1.0006	419.504	0.95951
	45.002	98.2825			45.167	99.1505			7.6448	1592.81	7.6448	26.2033			21.6363	-44.94	21.6363	-19.7713			419.745	0.83807	419.745	0.92444			419.745	1.00015	419.745	0.95979
	45.096	98.2756			45.259	99.1472			7.6647	1798.64	7.6647	17.7307			21.6562	41.1307	21.6562	-41.7431			419.986	0.83894	419.986	0.92462			419.986	0.99983	419.986	0.9607
	45.19	98.2687			45.352	99.144			7.6847	1811.52	7.6847	-95.6889			21.6762	-17.7827	21.6762	-31.6988			420.227	0.83872	420.227	0.92468			420.227	0.99954	420.227	0.96163
	45.283	98.2621			45.445	99.1406			7.7047	1848.41	7.7047	-38.1086			21.6961	-58.6788	21.6961	28.363			420.468	0.838	420.468	0.92395			420.468	0.9989	420.468	0.96203
	45.376	98.2549			45.536	99.1372			7.7246	1776.23	7.7246	-46.5811			21.7161	78.4436	21.7161	0.44363			420.71	0.83702	420.71	0.92269			420.71	0.99815	420.71	0.96237
	45.469	98.2476			45.628	99.1338			7.7446	1857.12	7.7446	48.9993			21.736	-4.41419	21.736	-11.4556			420.951	0.83564	420.951	0.92134			420.951	0.99736	420.951	0.96234
	45.56	98.2403			45.719	99.1304			7.7645	2024.94	7.7645	-0.4733			21.756	88.7491	21.756	5.66674			421.192	0.83372	421.192	0.91984			421.192	0.99666	421.192	0.96169
	45.653	98.233			45.809	99.127			7.7845	1924.83	7.7845	25.1071			21.7759	-0.06529	21.7759	81.8119			421.433	0.83138	421.433	0.91807			421.433	0.99575	421.433	0.96076
	45.744	98.2257			45.898	99.1236			7.8044	1924.65	7.8044	94.6345			21.7959	15.1439	21.7959	6.98127			421.674	0.82875	421.674	0.91573			421.674	0.99418	421.674	0.95957
	45.835	98.2183			45.989	99.1202			7.8244	2006.54	7.8244	-26.7851			21.8158	63.3777	21.8158	-9.82389			421.915	0.82577	421.915	0.91359			421.915	0.99292	421.915	0.95814
	45.926	98.211			46.077	99.1168			7.8443	1939.36	7.8443	-61.2577			21.8358	-1.36268	21.8358	27.3977			422.156	0.82335	422.156	0.91217			422.156	0.99182	422.156	0.95701
	46.016	98.2037			46.165	99.1134			7.8643	1991.25	7.8643	38.3227			21.8558	-11.0761	21.8558	31.6472			422.397	0.82122	422.397	0.91033			422.397	0.99062	422.397	0.95563
	46.106	98.1964			46.253	99.11			7.8842	1911.07	7.8842	45.8502			21.8757	45.2385	21.8757	21.926			422.638	0.81868	422.638	0.90864			422.638	0.98924	422.638	0.95396
	46.195	98.1891			46.341	99.1065			7.9042	1853.96	7.9042	53.4305			21.8957	-1.41774	21.8957	36.2351			422.879	0.81625	422.879	0.90747			422.879	0.98748	422.879	0.95232
	46.285	98.1817			46.429	99.1031			7.9242	1880.84	7.9242	5.01088			21.9156	60.9562	21.9156	45.5759			423.12	0.81434	423.12	0.90588			423.12	0.98524	423.12	0.95107
	46.374	98.1744			46.516	99.0995			7.9441	1877.67	7.9441	34.5383			21.9356	-26.6386	21.9356	52.9495			423.362	0.81319	423.362	0.90387			423.362	0.98319	423.362	0.94966
	46.462	98.1671			46.602	99.0959			7.9641	1865.55	7.9641	-49.8813			21.9555	-23.2012	21.9555	63.3569			423.603	0.81275	423.603	0.90181			423.603	0.98107	423.603	0.94813
	46.55	98.1597			46.688	99.092			7.984	1919.38	7.984	85.6462			21.9755	55.2696	21.9755	22.7992			423.844	0.8125	423.844	0.90029			423.844	0.97923	423.844	0.94658
	46.637	98.1517			46.776	99.0881			8.004	2153.26	8.004	115.227			21.9954	-19.2254	21.9954	10.2774			424.085	0.81249	424.085	0.89982			424.085	0.97773	424.085	0.9448
	46.726	98.1436			46.86	99.0841			8.0239	1940.09	8.0239	69.754			22.0154	46.315	22.0154	66.7925			424.326	0.81293	424.326	0.90061			424.326	0.97655	424.326	0.94341
	46.813	98.1355			46.946	99.0801			8.0439	1883.97	8.0439	34.3343			22.0353	7.89172	22.0353	-37.6546			424.567	0.81239	424.567	0.90158			424.567	0.97506	424.567	0.94208
	46.9	98.1272			47.031	99.0762			8.0638	1953.8	8.0638	98.1612			22.0553	16.5057	22.0553	46.937			424.808	0.81156	424.808	0.90302			424.808	0.97351	424.808	0.94068
	46.986	98.1188			47.117	99.0722			8.0838	1965.68	8.0838	137.845			22.0753	-10.842	22.0753	84.5682			425.049	0.81097	425.049	0.90523			425.049	0.97223	425.049	0.93929
	47.073	98.1104			47.201	99.0682			8.1037	1908.51	8.1037	120.51			22.0952	84.8496	22.0952	50.24			425.29	0.80986	425.29	0.90741			425.29	0.97073	425.29	0.93756
	47.158	98.1021			47.286	99.0642			8.1237	1853.39	8.1237	-3.80618			22.1152	32.5812	22.1152	-4.04704			425.531	0.80837	425.531	0.90893			425.531	0.9688	425.531	0.93547
	47.245	98.0937			47.37	99.0603			8.1437	1870.28	8.1437	80.8775			22.1351	24.354	22.1351	-4.29199			425.772	0.8064	425.772	0.90988			425.772	0.96658	425.772	0.9331
	47.328	98.0853			47.455	99.0563			8.1636	1834.1	8.1636	-95.4572			22.1551	19.1686	22.1551	14.5058			426.014	0.80488	426.014	0.91041			426.014	0.96444	426.014	0.93074
	47.414	98.077			47.539	99.0523			8.1836	1763.99	8.1836	95.2265			22.175	78.0258	22.175	94.3472			426.255	0.80409	426.255	0.91139			426.255	0.96309	426.255	0.92941
	47.498	98.0686			47.623	99.0483			8.2035	1731.81	8.2035	-30.1083			22.195	48.9266	22.195	-50.7672			426.496	0.80354	426.496	0.91229			426.496	0.9619	426.496	0.929
	47.581	98.0602			47.706	99.0444			8.2235	1892.69	8.2235	70.5754			22.2149	47.8716	22.2149	1.16335			426.737	0.80313	426.737	0.91262			426.737	0.96095	426.737	0.92908
	47.666	98.0519			47.791	99.0403			8.2434	1908.52	8.2434	73.2407			22.2349	21.8614	22.2349	13.1395			426.978	0.80325	426.978	0.91304			426.978	0.96027	426.978	0.92958
	47.749	98.043			47.875	99.036			8.2634	1817.4	8.2634	30.9244			22.2548	-49.1033	22.2548	38.1619			427.219	0.80301	427.219	0.9129			427.219	0.95925	427.219	0.92981
	47.831	98.0343			47.958	99.0316			8.2833	1911.23	8.2833	42.5896			22.2748	51.9781	22.2748	60.2313			427.46	0.8022	427.46	0.91139			427.46	0.95809	427.46	0.92971
	47.915	98.0256			48.041	99.0274			8.3033	1778.11	8.3033	-17.7267			22.2947	-20.8938	22.2947	16.3483			427.701	0.80131	427.701	0.90944			427.701	0.95702	427.701	0.92962
	47.997	98.0167			48.124	99.023			8.3232	1695.94	8.3232	37.9386			22.3147	0.28164	22.3147	62.5136			427.942	0.80057	427.942	0.90732			427.942	0.9557	427.942	0.92912
	48.08	98.0073			48.207	99.0187			8.3432	1800.82	8.3432	-49.3777			22.3347	-31.495	22.3347	6.72751			428.183	0.80014	428.183	0.90491			428.183	0.95478	428.183	0.9281
	48.164	97.9979			48.29	99.0142			8.3631	1557.65	8.3631	85.2875			22.3546	21.7769	22.3546	-3.00927			428.425	0.7999	428.425	0.90257			428.425	0.9541	428.425	0.92689
	48.246	97.9887			48.374	99.0096			8.3831	1681.53	8.3831	-33.0288			22.3746	-9.90194	22.3746	70.3037			428.666	0.79905	428.666	0.90023			428.666	0.95301	428.666	0.92532
	48.328	97.9793			48.456	99.0051			8.4031	1744.42	8.4031	-4.3451			22.3945	0.46901	22.3945	86.6669			428.907	0.79746	428.907	0.89772			428.907	0.95211	428.907	0.92322
	48.41	97.9699			48.539	99.0006			8.423	1658.24	8.423	87.3202			22.4145	21.8904	22.4145	119.081			429.148	0.79593	429.148	0.89497			429.148	0.9511	429.148	0.92086
	48.492	97.9605			48.622	98.996			8.443	1588.13	8.443	11.0038			22.4344	2.36291	22.4344	49.5457			429.389	0.79476	429.389	0.89231			429.389	0.94955	429.389	0.91874
	48.573	97.9511			48.704	98.9915			8.4629	1616.95	8.4629	-47.3309			22.4544	-32.1129	22.4544	63.0619			429.63	0.79365	429.63	0.88954			429.63	0.94803	429.63	0.91659
	48.655	97.9417			48.786	98.987			8.4829	1585.84	8.4829	115.353			22.4743	-4.53637	22.4743	74.6295			429.871	0.79126	429.871	0.88651			429.871	0.94667	429.871	0.91422
	48.738	97.9322			48.868	98.9824			8.5028	1574.66	8.5028	27.0181			22.4943	127.093	22.4943	28.2486			430.112	0.78756	430.112	0.88298			430.112	0.94514	430.112	0.91232
	48.819	97.9228			48.951	98.9779			8.5228	1572.55	8.5228	123.702			22.5142	26.7762	22.5142	22.9192			430.353	0.78545	430.353	0.87919			430.353	0.94402	430.353	0.91056
	48.901	97.9134			49.033	98.9733			8.5427	1457.37	8.5427	87.367			22.5342	48.5134	22.5342	73.6414			430.594	0.78319	430.594	0.87445			430.594	0.94314	430.594	0.90726
	48.983	97.904			49.115	98.9688			8.5627	1348.26	8.5627	134.051			22.5542	89.3052	22.5542	217.415			430.835	0.77782	430.835	0.86837			430.835	0.94067	430.835	0.9008
	49.066	97.8946			49.197	98.9643			8.5826	1693.08	8.5826	49.716			22.5741	75.152	22.5741	106.24			431.077	0.77324	431.077	0.86387			431.077	0.93877	431.077	0.89637
	49.147	97.8852			49.28	98.9597			8.6026	1489.97	8.6026	-65.6004			22.5941	48.0543	22.5941	105.117			431.318	0.77042	431.318	0.85934			431.318	0.93786	431.318	0.89274
	49.23	97.8758			49.363	98.9552			8.6226	1433.85	8.6226	18.0833			22.614	-0.98769	22.614	105.045			431.559	0.77035	431.559	0.85667			431.559	0.93822	431.559	0.89094
	49.312	97.8664			49.446	98.9505			8.6425	1333.68	8.6425	103.749			22.634	91.0262	22.634	115.023			431.8	0.76956	431.8	0.85318			431.8	0.93827	431.8	0.88931
	49.395	97.8569			49.528	98.9459			8.6625	1297.56	8.6625	4.43228			22.6539	83.0963	22.6539	176.052			432.041	0.76661	432.041	0.84467			432.041	0.93774	432.041	0.88626
	49.478	97.8472			49.614	98.941			8.6824	1199.39	8.6824	52.0975			22.6739	92.2226	22.6739	156.131			432.282	0.76551	432.282	0.83886			432.282	0.93798	432.282	0.88515
	49.56	97.8376			49.696	98.9364			8.7024	1220.27	8.7024	67.7812			22.6938	164.405	22.6938	158.26			432.523	0.76488	432.523	0.8363			432.523	0.939	432.523	0.88478
	49.644	97.8275			49.78	98.9317			8.7223	1330.1	8.7223	57.4465			22.7138	84.6444	22.7138	100.437			432.764	0.76492	432.764	0.83437			432.764	0.94033	432.764	0.88472
	49.726	97.8174			49.864	98.9268			8.7423	1090.98	8.7423	74.1302			22.7337	68.9398	22.7337	175.663			433.005	0.76556	433.005	0.83293			433.005	0.94143	433.005	0.88505
	49.809	97.8072			49.948	98.9217			8.7622	1211.81	8.7622	22.7954			22.7537	87.2913	22.7537	191.936			433.246	0.7665	433.246	0.83246			433.246	0.94202	433.246	0.88542
	49.893	97.7967			50.032	98.9167			8.7822	1206.69	8.7822	13.4791			22.7737	67.6988	22.7737	233.257			433.488	0.76706	433.488	0.83229			433.488	0.94239	433.488	0.8853
	49.977	97.7863			50.116	98.9118			8.8021	1188.52	8.8021	37.1444			22.7936	89.162	22.7936	198.624			433.729	0.76747	433.729	0.83252			433.729	0.94276	433.729	0.88492
	50.061	97.7758			50.2	98.9067			8.8221	1112.4	8.8221	108.828			22.8136	85.6806	22.8136	199.037			433.97	0.76799	433.97	0.83388			433.97	0.94331	433.97	0.88409
	50.145	97.7654			50.284	98.9017			8.8421	1075.29	8.8421	-0.48823			22.8335	47.2542	22.8335	242.495			434.211	0.76884	434.211	0.83588			434.211	0.94345	434.211	0.88269
	50.229	97.7549			50.367	98.8966			8.862	1135.11	8.862	30.177			22.8535	176.882	22.8535	286.998			434.452	0.77007	434.452	0.83796			434.452	0.94334	434.452	0.88113
	50.314	97.7444			50.452	98.8915			8.882	1129	8.882	168.861			22.8734	163.564	22.8734	217.545			434.693	0.77224	434.693	0.84099			434.693	0.94361	434.693	0.88027
	50.399	97.734			50.536	98.8864			8.9019	1014.82	8.9019	58.526			22.8934	155.299	22.8934	252.135			434.934	0.77517	434.934	0.84441			434.934	0.94376	434.934	0.87984
	50.485	97.7235			50.62	98.8813			8.9219	894.706	8.9219	131.21			22.9133	159.087	22.9133	301.769			435.175	0.77787	435.175	0.84742			435.175	0.94292	435.175	0.87954
	50.57	97.7131			50.705	98.8762			8.9418	862.532	8.9418	92.8749			22.9333	166.927	22.9333	251.444			435.416	0.77966	435.416	0.84944			435.416	0.94167	435.416	0.87862
	50.653	97.7026			50.789	98.8711			8.9618	914.416	8.9618	112.559			22.9532	92.8188	22.9532	219.161			435.657	0.78119	435.657	0.85069			435.657	0.94125	435.657	0.87778
	50.736	97.6921			50.875	98.866			8.9817	911.241	8.9817	4.22388			22.9732	191.761	22.9732	224.918			435.898	0.78255	435.898	0.85195			435.898	0.94097	435.898	0.877
	50.82	97.6817			50.957	98.8609			9.0017	987.126	9.0017	-39.0924			22.9932	148.755	22.9932	299.716			436.14	0.78352	436.14	0.85372			436.14	0.94056	436.14	0.87644
	50.903	97.6712			51.043	98.8558			9.0216	874.951	9.0216	29.5728			23.0131	165.797	23.0131	194.554			436.381	0.78442	436.381	0.8554			436.381	0.94038	436.381	0.87596
	50.988	97.6608			51.127	98.8507			9.0416	745.836	9.0416	2.25652			23.0331	185.889	23.0331	229.43			436.622	0.78507	436.622	0.85711			436.622	0.94044	436.622	0.87531
	51.071	97.65			51.21	98.8455			9.0616	838.721	9.0616	43.9402			23.053	261.03	23.053	178.345			436.863	0.78514	436.863	0.85899			436.863	0.94074	436.863	0.87483
	51.154	97.6393			51.296	98.8402			9.0815	814.546	9.0815	21.6055			23.073	295.218	23.073	314.298			437.104	0.78487	437.104	0.8605			437.104	0.94109	437.104	0.87408
	51.238	97.6283			51.381	98.835			9.1015	697.43	9.1015	153.289			23.0929	189.453	23.0929	274.288			437.345	0.78395	437.345	0.86144			437.345	0.94118	437.345	0.87275
	51.32	97.6172			51.465	98.8298			9.1214	718.256	9.1214	-61.0456			23.1129	218.735	23.1129	270.314			437.586	0.78243	437.586	0.86105			437.586	0.9408	437.586	0.87084
	51.404	97.6059			51.55	98.8246			9.1414	591.14	9.1414	30.6381			23.1328	224.062	23.1328	217.377			437.827	0.78178	437.827	0.86057			437.827	0.94107	437.827	0.86959
	51.487	97.5945			51.635	98.8194			9.1613	763.965	9.1613	72.3034			23.1528	236.434	23.1528	155.474			438.068	0.78167	438.068	0.85974			438.068	0.94144	438.068	0.86899
	51.57	97.583			51.72	98.8139			9.1813	706.85	9.1813	106.987			23.1727	230.851	23.1727	204.606			438.309	0.78158	438.309	0.85815			438.309	0.94165	438.309	0.86853
	51.653	97.5715			51.805	98.8084			9.2012	657.675	9.2012	94.6523			23.1927	153.312	23.1927	193.773			438.55	0.78121	438.55	0.85594			438.55	0.94168	438.55	0.86812
	51.736	97.56			51.889	98.8028			9.2212	656.56	9.2212	86.336			23.2126	84.8163	23.2126	182.972			438.792	0.78049	438.792	0.85379			438.792	0.94154	438.792	0.8678
	51.82	97.5485			51.975	98.7971			9.2411	510.385	9.2411	-72.9987			23.2326	185.363	23.2326	185.205			439.033	0.78009	439.033	0.85223			439.033	0.94145	439.033	0.86754
	51.903	97.537			52.059	98.7914			9.2611	629.27	9.2611	27.685			23.2526	97.9509	23.2526	115.469			439.274	0.78005	439.274	0.85147			439.274	0.94169	439.274	0.86756
	51.987	97.5255			52.143	98.7857			9.281	511.095	9.281	65.3502			23.2725	77.5801	23.2725	174.765			439.515	0.7801	439.515	0.85191			439.515	0.94211	439.515	0.8678
	52.07	97.514			52.229	98.7801			9.301	558.98	9.301	61.0339			23.2925	104.249	23.2925	196.092			439.756	0.78052	439.756	0.85335			439.756	0.94266	439.756	0.86809
	52.154	97.5025			52.313	98.7744			9.321	641.864	9.321	74.7176			23.3124	83.9581	23.3124	155.449			439.997	0.7816	439.997	0.85523			439.997	0.94314	439.997	0.86833
	52.237	97.491			52.397	98.7687			9.3409	625.69	9.3409	35.3829			23.3324	60.7049	23.3324	167.835			440.238	0.78274	440.238	0.85794			440.238	0.94336	440.238	0.86798
	52.322	97.4795			52.482	98.763			9.3609	404.574	9.3609	161.067			23.3523	154.489	23.3523	118.249			440.479	0.78323	440.479	0.86157			440.479	0.94363	440.479	0.86743
	52.406	97.468			52.567	98.7574			9.3808	566.399	9.3808	28.7318			23.3723	203.309	23.3723	119.692			440.72	0.78424	440.72	0.86645			440.72	0.94446	440.72	0.86725
	52.491	97.4565			52.652	98.7517			9.4008	474.284	9.4008	19.4155			23.3922	109.163	23.3922	76.1611			440.961	0.7855	440.961	0.87076			440.961	0.94525	440.961	0.86715
	52.575	97.4449			52.737	98.746			9.4207	393.109	9.4207	64.0808			23.4122	121.052	23.4122	122.656			441.203	0.78619	441.203	0.87276			441.203	0.94553	441.203	0.86686
	52.66	97.4334			52.822	98.7403			9.4407	508.994	9.4407	-23.2356			23.4321	12.9722	23.4321	84.1764			441.444	0.78633	441.444	0.87327			441.444	0.94553	441.444	0.86646
	52.745	97.4217			52.909	98.7347			9.4606	529.819	9.4606	80.4297			23.4521	113.924	23.4521	105.72			441.685	0.78659	441.685	0.87348			441.685	0.94541	441.685	0.86599
	52.829	97.4102			52.992	98.729			9.4806	448.704	9.4806	-2.88661			23.4721	94.9047	23.4721	94.2865			441.926	0.78706	441.926	0.87315			441.926	0.945	441.926	0.86622
	52.913	97.3985			53.078	98.7233			9.5005	475.529	9.5005	-4.22134			23.492	-26.0863	23.492	15.8738			442.167	0.78723	442.167	0.87171			442.167	0.9443	442.167	0.86676
	52.997	97.3868			53.164	98.7177			9.5205	483.414	9.5205	113.462			23.512	24.949	23.512	-40.5193			442.408	0.78727	442.408	0.86981			442.408	0.944	442.408	0.86753
	53.084	97.3748			53.248	98.712			9.5405	398.298	9.5405	4.14603			23.5319	86.0092	23.5319	76.1058			442.649	0.78789	442.649	0.86866			442.649	0.94433	442.649	0.86887
	53.168	97.363			53.334	98.7063			9.5604	377.123	9.5604	45.8113			23.5519	47.0925	23.5519	64.7475			442.89	0.78925	442.89	0.86856			442.89	0.94466	442.89	0.8704
	53.252	97.3512			53.42	98.7006			9.5804	413.008	9.5804	106.495			23.5718	34.1972	23.5718	15.4044			443.131	0.79038	443.131	0.86856			443.131	0.94476	443.131	0.87222
	53.337	97.339			53.506	98.6949			9.6003	349.833	9.6003	11.1602			23.5918	-34.6783	23.5918	29.0749			443.372	0.79105	443.372	0.86893			443.372	0.94476	443.372	0.87465
	53.422	97.3266			53.591	98.6891			9.6203	308.718	9.6203	74.8439			23.6117	55.464	23.6117	69.7574			443.613	0.7919	443.613	0.86995			443.613	0.94509	443.613	0.87708
	53.506	97.314			53.677	98.6834			9.6402	330.543	9.6402	92.5092			23.6317	29.6226	23.6317	8.45023			443.855	0.79309	443.855	0.87149			443.855	0.9456	443.855	0.87935
	53.591	97.3015			53.763	98.6776			9.6602	314.428	9.6602	39.1929			23.6516	-3.20457	23.6516	2.15175			444.096	0.79453	444.096	0.87359			444.096	0.94655	444.096	0.8812
	53.675	97.289			53.849	98.6717			9.6801	202.253	9.6801	61.8581			23.6716	-19.0192	23.6716	-44.1398			444.337	0.79596	444.337	0.87544			444.337	0.94718	444.337	0.8826
	53.76	97.2766			53.933	98.6656			9.7001	201.138	9.7001	-43.4582			23.6916	-31.8231	23.6916	56.574			444.578	0.79765	444.578	0.87808			444.578	0.94756	444.578	0.88414
	53.845	97.264			54.019	98.6596			9.72	275.963	9.72	18.2071			23.7115	49.3819	23.7115	-66.7086			444.819	0.79951	444.819	0.88158			444.819	0.9484	444.819	0.88565
	53.93	97.2515			54.105	98.6536			9.74	289.847	9.74	94.8908			23.7315	2.59388	23.7315	-60.9894			445.06	0.80152	445.06	0.88474			445.06	0.94936	445.06	0.8867
	54.014	97.239			54.19	98.6475			9.76	276.732	9.76	-22.4255			23.7514	18.8112	23.7514	34.7301			445.301	0.80391	445.301	0.88814			445.301	0.94993	445.301	0.88765
	54.099	97.2264			54.276	98.6414			9.7799	254.557	9.7799	-22.7603			23.7714	-46.9681	23.7714	-55.5518			445.542	0.80835	445.542	0.89443			445.542	0.95085	445.542	0.88894
	54.184	97.2139			54.363	98.6353			9.7999	173.442	9.7999	-32.0766			23.7913	-45.7458	23.7913	61.1634			445.783	0.81733	445.783	0.90606			445.783	0.95457	445.783	0.89128
	54.271	97.2013			54.448	98.6291			9.8198	160.267	9.8198	11.5887			23.8113	-65.5238	23.8113	-43.126			446.024	0.82297	446.024	0.91335			446.024	0.95675	446.024	0.89313
	54.356	97.1888			54.535	98.623			9.8398	191.152	9.8398	8.27236			23.8312	2.69622	23.8312	1.57842			446.266	0.82623	446.266	0.91785			446.266	0.95709	446.266	0.8942
	54.442	97.1762			54.62	98.6168			9.8597	222.977	9.8597	49.9376			23.8512	10.9126	23.8512	-41.7249			446.507	0.82834	446.507	0.92116			446.507	0.95699	446.507	0.89506
	54.527	97.1637			54.704	98.6105			9.8797	149.862	9.8797	121.621			23.8711	-32.8765	23.8711	-21.0376			446.748	0.82991	446.748	0.92444			446.748	0.95713	446.748	0.89614
	54.612	97.1511			54.789	98.6043			9.8996	226.687	9.8996	104.287			23.8911	-34.6726	23.8911	24.6388			446.989	0.83107	446.989	0.92723			446.989	0.95721	446.989	0.89719
	54.698	97.1386			54.874	98.598			9.9196	81.5714	9.9196	70.9703			23.911	-67.4776	23.911	-48.6972			447.23	0.83156	447.23	0.92946			447.23	0.95709	447.23	0.89802
	54.784	97.126			54.958	98.5918			9.9395	13.3966	9.9395	84.6355			23.931	-40.2929	23.931	-47.0472			447.471	0.83162	447.471	0.93155			447.471	0.95683	447.471	0.89871
	54.869	97.1135			55.041	98.5855			9.9595	151.281	9.9595	24.3192			23.951	-30.1203	23.951	-38.4126			447.712	0.83104	447.712	0.93306			447.712	0.95642	447.712	0.89957
	54.955	97.1009			55.124	98.5793			9.9795	195.166	9.9795	27.0029			23.9709	-83.9611	23.9709	-13.795			447.953	0.82991	447.953	0.93389			447.953	0.95608	447.953	0.90075
	55.041	97.0882			55.208	98.5731			9.9994	83.9911	9.9994	-49.3318			23.9909	-69.817	23.9909	-86.1958			448.194	0.82894	448.194	0.93422			448.194	0.9558	448.194	0.90254
	55.125	97.0752			55.291	98.5668			10.0194	54.8758	10.0194	54.3518			24.0108	-138.689	24.0108	-79.6163			448.435	0.82857	448.435	0.93448			448.435	0.95573	448.435	0.90501
	55.211	97.0621			55.373	98.5606			10.0393	191.701	10.0393	-6.98289			24.0308	-47.5795	24.0308	-26.0578			448.676	0.82797	448.676	0.93446			448.676	0.95522	448.676	0.90697
	55.295	97.0491			55.455	98.5543			10.0593	30.5856	10.0593	60.7008			24.0507	-44.4887	24.0507	-101.522			448.918	0.82819	448.918	0.93455			448.918	0.95513	448.918	0.90851
	55.378	97.0359			55.537	98.5481			10.0792	167.411	10.0792	21.3661			24.0707	67.5819	24.0707	21.9909			449.159	0.82955	449.159	0.93488			449.159	0.95574	449.159	0.91019
	55.463	97.0223			55.617	98.5419			10.0992	79.2955	10.0992	24.0497			24.0906	-45.3687	24.0906	-50.5211			449.4	0.83126	449.4	0.93519			449.4	0.95677	449.4	0.91205
	55.546	97.0089			55.7	98.5356			10.1191	119.121	10.1191	22.715			24.1106	-46.3418	24.1106	-130.059			449.641	0.83246	449.641	0.93534			449.641	0.95781	449.641	0.91364
	55.63	96.9955			55.78	98.5294			10.1391	66.0053	10.1391	-33.6013			24.1305	-12.3385	24.1305	-132.624			449.882	0.83322	449.882	0.93569			449.882	0.95861	449.882	0.91494
	55.712	96.9819			55.862	98.5231			10.159	71.8305	10.159	7.06397			24.1505	-94.36	24.1505	-82.2159			450.123	0.83389	450.123	0.93609			450.123	0.95959	450.123	0.91621
	55.795	96.9683			55.944	98.5169			10.179	82.7152	10.179	20.7477			24.1705	-50.4073	24.1705	-62.8369			450.364	0.83426	450.364	0.93635			450.364	0.96096	450.364	0.91743
	55.879	96.9547			56.026	98.5105			10.1989	106.54	10.1989	-56.5871			24.1904	33.5187	24.1904	-47.4873			450.605	0.83423	450.605	0.93644			450.605	0.9622	450.605	0.91845
	55.962	96.9411			56.108	98.5043			10.2189	-94.575	10.2189	-17.9034			24.2104	-35.5831	24.2104	-37.1676			450.846	0.83418	450.846	0.93651			450.846	0.96334	450.846	0.91927
	56.046	96.9275			56.19	98.498			10.2389	54.3096	10.2389	-49.2197			24.2303	-24.7136	24.2303	-71.8787			451.087	0.83427	451.087	0.93649			451.087	0.96435	451.087	0.91972
	56.128	96.9139			56.273	98.4918			10.2588	-10.8651	10.2588	172.446			24.2503	-95.8737	24.2503	-53.6209			451.328	0.83435	451.328	0.9361			451.328	0.96549	451.328	0.9201
	56.212	96.9004			56.356	98.4855			10.2788	160.019	10.2788	10.1292			24.2702	-100.064	24.2702	-89.3949			451.57	0.83474	451.57	0.93576			451.57	0.96667	451.57	0.92058
	56.294	96.8868			56.44	98.4791			10.2987	56.8447	10.2987	-124.206			24.2902	-7.28642	24.2902	-52.2011			451.811	0.83564	451.811	0.93594			451.811	0.9678	451.811	0.92123
	56.377	96.8732			56.522	98.4727			10.3187	66.7293	10.3187	-20.5218			24.3101	-95.5405	24.3101	-25.04			452.052	0.83637	452.052	0.93662			452.052	0.969	452.052	0.92187
	56.461	96.8596			56.604	98.4662			10.3386	-81.4454	10.3386	67.1435			24.3301	-59.8274	24.3301	-56.9117			452.293	0.83699	452.293	0.93774			452.293	0.97044	452.293	0.92284
	56.544	96.846			56.688	98.4597			10.3586	-3.56081	10.3586	40.8271			24.35	-15.1478	24.35	-74.8166			452.534	0.83746	452.534	0.93923			452.534	0.97143	452.534	0.92428
	56.627	96.8324			56.77	98.4531			10.3785	82.2644	10.3785	83.4924			24.37	-119.502	24.37	-101.755			452.775	0.83781	452.775	0.9409			452.775	0.97221	452.775	0.92583
	56.712	96.8188			56.855	98.4465			10.3985	67.149	10.3985	50.1761			24.39	-71.8908	24.39	15.273			453.016	0.83813	453.016	0.94226			453.016	0.97313	453.016	0.92754
	56.796	96.8052			56.939	98.4397			10.4184	-37.0258	10.4184	14.8414			24.4099	-77.3144	24.4099	-140.733			453.257	0.83819	453.257	0.94336			453.257	0.97374	453.257	0.92936
	56.88	96.7916			57.023	98.433			10.4384	149.859	10.4384	-6.47496			24.4299	-48.7734	24.4299	-60.7722			453.498	0.838	453.498	0.94416			453.498	0.97413	453.498	0.93104
	56.964	96.778			57.106	98.4263			10.4584	3.55505	10.4584	71.2087			24.4498	-41.2679	24.4498	19.1547			453.739	0.83757	453.739	0.94435			453.739	0.97492	453.739	0.9324
	57.049	96.7644			57.19	98.4195			10.4783	35.068	10.4783	-0.12601			24.4698	-112.798	24.4698	-82.952			453.981	0.83655	453.981	0.94372			453.981	0.9755	453.981	0.93344
	57.133	96.7508			57.275	98.4127			10.4983	36.6187	10.4983	29.5577			24.4897	-101.364	24.4897	-127.092			454.222	0.83459	454.222	0.94179			454.222	0.97508	454.222	0.93387
	57.217	96.7372			57.359	98.4059			10.5182	-71.8684	10.5182	66.2229			24.5097	-73.9664	24.5097	-48.2657			454.463	0.83256	454.463	0.93968			454.463	0.97479	454.463	0.93378
	57.302	96.7236			57.443	98.3991			10.5382	62.6823	10.5382	26.9066			24.5296	-48.6045	24.5296	-33.4722			454.704	0.83127	454.704	0.93878			454.704	0.9752	454.704	0.93385
	57.386	96.71			57.528	98.3923			10.5581	45.1953	10.5581	-70.4281			24.5496	-39.2784	24.5496	24.2888			454.945	0.83038	454.945	0.93864			454.945	0.97568	454.945	0.93405
	57.47	96.6964			57.611	98.3855			10.5781	59.746	10.5781	59.2556			24.5695	-47.9881	24.5695	-84.9825			455.186	0.82962	455.186	0.93904			455.186	0.97571	455.186	0.93417
	57.555	96.6829			57.697	98.3787			10.598	11.2589	10.598	47.9208			24.5895	3.26674	24.5895	-124.286			455.427	0.82893	455.427	0.93946			455.427	0.97528	455.427	0.93442
	57.64	96.6693			57.781	98.3718			10.618	75.8096	10.618	57.6045			24.6095	-41.5137	24.6095	1.37977			455.668	0.82832	455.668	0.93994			455.668	0.97525	455.668	0.93496
	57.724	96.6554			57.865	98.365			10.6379	133.323	10.6379	34.2698			24.6294	37.6709	24.6294	58.0144			455.909	0.82684	455.909	0.93919			455.909	0.97514	455.909	0.93551
	57.808	96.6416			57.95	98.3582			10.6579	50.8733	10.6579	43.9535			24.6494	-87.1793	24.6494	58.6188			456.15	0.82556	456.15	0.93822			456.15	0.97512	456.15	0.93632
	57.892	96.6275			58.035	98.3514			10.6779	90.424	10.6779	-31.3628			24.6693	-8.06401	24.6693	29.1935			456.391	0.82548	456.391	0.93825			456.391	0.97582	456.391	0.93739
	57.975	96.6138			58.119	98.3446			10.6978	10.9369	10.6978	-25.6976			24.6893	-73.9829	24.6893	9.73891			456.633	0.82611	456.633	0.93903			456.633	0.97653	456.633	0.93854
	58.059	96.5995			58.204	98.3378			10.7178	39.4876	10.7178	81.9861			24.7092	1.06448	24.7092	18.2555			456.874	0.82659	456.874	0.93977			456.874	0.97707	456.874	0.93984
	58.142	96.5853			58.288	98.331			10.7377	-6.99942	10.7377	-10.3486			24.7292	-42.9216	24.7292	36.7437			457.115	0.82649	457.115	0.94026			457.115	0.97777	457.115	0.94086
	58.226	96.5708			58.373	98.3242			10.7577	15.5513	10.7577	79.3351			24.7491	-11.9407	24.7491	134.204			457.356	0.82642	457.356	0.94057			457.356	0.9788	457.356	0.94174
	58.308	96.5562			58.457	98.3174			10.7776	-64.9358	10.7776	88.0003			24.7691	-9.9923	24.7691	104.636			457.597	0.82667	457.597	0.94091			457.597	0.97991	457.597	0.94266
	58.392	96.5421			58.541	98.3106			10.7976	25.6149	10.7976	26.684			24.789	111.924	24.789	13.0417			457.838	0.82712	457.838	0.94181			457.838	0.98091	457.838	0.94354
	58.476	96.5275			58.625	98.3038			10.8175	85.1279	10.8175	-65.6507			24.809	39.8087	24.809	118.42			458.079	0.82772	458.079	0.94305			458.079	0.98192	458.079	0.94452
	58.559	96.5128			58.71	98.297			10.8375	69.6786	10.8375	161.033			24.8289	45.6622	24.8289	32.7715			458.32	0.82829	458.32	0.94381			458.32	0.98282	458.32	0.94568
	58.642	96.4982			58.794	98.2901			10.8574	52.1915	10.8574	70.6982			24.8489	94.4848	24.8489	68.0965			458.561	0.82865	458.561	0.94366			458.561	0.98357	458.561	0.94694
	58.726	96.4835			58.878	98.2833			10.8774	22.7422	10.8774	58.3819			24.8689	65.2767	24.8689	69.3949			458.802	0.82929	458.802	0.94297			458.802	0.98432	458.802	0.94837
	58.81	96.4691			58.962	98.2765			10.8973	-16.7448	10.8973	77.0472			24.8888	71.0382	24.8888	129.667			459.044	0.82957	459.044	0.94183			459.044	0.98471	459.044	0.9497
	58.894	96.4545			59.045	98.2697			10.9173	-33.1941	10.9173	116.731			24.9088	86.7694	24.9088	64.9121			459.285	0.82917	459.285	0.941			459.285	0.98467	459.285	0.9509
	58.978	96.4398			59.13	98.2629			10.9373	119.357	10.9373	129.415			24.9287	148.47	24.9287	126.131			459.526	0.8293	459.526	0.94117			459.526	0.9849	459.526	0.9522
	59.062	96.4252			59.214	98.2561			10.9572	74.8695	10.9572	99.0798			24.9487	168.141	24.9487	210.323			459.767	0.82981	459.767	0.94163			459.767	0.98513	459.767	0.95366
	59.145	96.4106			59.298	98.2493			10.9772	160.42	10.9772	-50.2365			24.9686	87.7811	24.9686	197.488			460.008	0.8303	460.008	0.94224			460.008	0.98553	460.008	0.95505
	59.229	96.3959			59.383	98.2425			10.9971	-36.0668	10.9971	45.4288			24.9886	130.391	24.9886	208.626			460.249	0.83116	460.249	0.94285			460.249	0.98595	460.249	0.95615
	59.313	96.3813			59.466	98.2357			11.0171	75.4839	11.0171	57.1124			25.0085	90.9703	25.0085	283.737			460.49	0.83162	460.49	0.94347			460.49	0.98618	460.49	0.95683
	59.397	96.3666			59.55	98.2289			11.037	-47.0032	11.037	66.7777			25.0285	218.519	25.0285	261.82			460.731	0.83141	460.731	0.94369			460.731	0.98683	460.731	0.95698
	59.48	96.352			59.634	98.222			11.057	-19.4525	11.057	61.4614			25.0484	321.036	25.0484	242.875			460.972	0.83066	460.972	0.94332			460.972	0.9874	460.972	0.95742
	59.565	96.3374			59.718	98.2152			11.0769	-36.9395	11.0769	70.1267			25.0684	159.522	25.0684	323.903			461.213	0.82984	461.213	0.94275			461.213	0.98744	461.213	0.95774
	59.648	96.3227			59.802	98.2084			11.0969	-22.3889	11.0969	62.8103			25.0884	281.977	25.0884	372.902			461.454	0.82884	461.454	0.94227			461.454	0.9873	461.454	0.95769
	59.731	96.3081			59.885	98.2016			11.1168	-75.8759	11.1168	64.4756			25.1083	259.399	25.1083	398.872			461.696	0.82803	461.696	0.94177			461.696	0.98718	461.696	0.95758
	59.815	96.2934			59.968	98.1947			11.1368	59.6748	11.1368	91.1593			25.1283	346.788	25.1283	402.814			461.937	0.82748	461.937	0.94148			461.937	0.98729	461.937	0.95748
	59.899	96.2788			60.05	98.1879			11.1568	29.2255	11.1568	126.843			25.1482	327.145	25.1482	414.726			462.178	0.82689	462.178	0.94166			462.178	0.98747	462.178	0.95739
	59.982	96.2642			60.133	98.1811			11.1767	54.7385	11.1767	95.5083			25.1682	376.468	25.1682	530.61			462.419	0.82636	462.419	0.94218			462.419	0.98781	462.419	0.95758
	60.066	96.2497			60.216	98.1743			11.1967	-7.71085	11.1967	176.192			25.1881	431.758	25.1881	538.464			462.66	0.82581	462.66	0.94287			462.66	0.98827	462.66	0.958
	60.15	96.2351			60.3	98.1673			11.2166	20.8021	11.2166	127.857			25.2081	459.014	25.2081	528.288			462.901	0.82527	462.901	0.94378			462.901	0.98891	462.901	0.95848
	60.232	96.2205			60.382	98.1603			11.2366	129.353	11.2366	48.5409			25.228	590.236	25.228	531.083			463.142	0.82473	463.142	0.94484			463.142	0.98959	463.142	0.95906
	60.316	96.2058			60.465	98.1534			11.2565	62.8657	11.2565	-36.1389			25.248	572.423	25.248	669.847			463.383	0.82435	463.383	0.94577			463.383	0.9904	463.383	0.95995
	60.399	96.1912			60.548	98.1463			11.2765	28.4164	11.2765	183.455			25.2679	523.576	25.2679	676.581			463.624	0.82394	463.624	0.94645			463.624	0.99116	463.624	0.96098
	60.482	96.1765			60.63	98.1394			11.2964	27.9294	11.2964	35.0463			25.2879	689.693	25.2879	752.284			463.865	0.82329	463.865	0.94674			463.865	0.99163	463.865	0.96191
	60.567	96.1619			60.714	98.1323			11.3164	30.4801	11.3164	37.6404			25.3079	673.774	25.3079	864.957			464.106	0.82292	464.106	0.94681			464.106	0.99215	464.106	0.96287
	60.65	96.1473			60.797	98.1252			11.3363	29.993	11.3363	21.2315			25.3278	725.819	25.3278	982.598			464.348	0.8229	464.348	0.94689			464.348	0.99319	464.348	0.9638
	60.734	96.1326			60.879	98.1179			11.3563	48.5437	11.3563	104.826			25.3478	868.828	25.3478	995.208			464.589	0.82269	464.589	0.9457			464.589	0.99427	464.589	0.96469
	60.819	96.118			60.963	98.1107			11.3763	35.0944	11.3763	10.4197			25.3677	935.801	25.3677	1074.79			464.83	0.82223	464.83	0.94301			464.83	0.99454	464.83	0.96544
	60.902	96.1033			61.045	98.1036			11.3962	28.6074	11.3962	55.0108			25.3877	928.736	25.3877	1169.33			465.071	0.82098	465.071	0.93843			465.071	0.99379	465.071	0.96531
	60.987	96.0887			61.128	98.0965			11.4162	48.1581	11.4162	101.605			25.4076	1067.63	25.4076	1303.85			465.312	0.82001	465.312	0.93437			465.312	0.99306	465.312	0.96482
	61.07	96.0741			61.211	98.0893			11.4361	0.67103	11.4361	126.196			25.4276	1213.49	25.4276	1440.33			465.553	0.82	465.553	0.93247			465.553	0.9928	465.553	0.96482
	61.155	96.0594			61.296	98.082			11.4561	69.2217	11.4561	74.7901			25.4475	1285.32	25.4475	1536.78			465.794	0.82001	465.794	0.93143			465.794	0.99259	465.794	0.96494
	61.239	96.0448			61.379	98.0747			11.476	-31.2653	11.476	-9.61878			25.4675	1487.1	25.4675	1659.2			466.035	0.81969	466.035	0.93062			466.035	0.99253	466.035	0.96467
	61.323	96.0301			61.462	98.0676			11.496	-0.71462	11.496	169.975			25.4874	1479.84	25.4874	1771.58			466.276	0.81976	466.276	0.93031			466.276	0.99303	466.276	0.96401
	61.408	96.0155			61.546	98.0604			11.5159	12.0212	11.5159	119.566			25.5074	1645.55	25.5074	1881.93			466.517	0.82029	466.517	0.93053			466.517	0.99362	466.517	0.96349
	61.492	96.0009			61.63	98.0531			11.5359	136.658	11.5359	18.1605			25.5274	1864.21	25.5274	1996.25			466.759	0.82048	466.759	0.93102			466.759	0.99363	466.759	0.96336
	61.577	95.9862			61.713	98.0458			11.5558	32.2926	11.5558	105.752			25.5473	1843.84	25.5473	2178.53			467	0.81996	467	0.93121			467	0.99295	467	0.96305
	61.661	95.9716			61.797	98.0386			11.5758	165.93	11.5758	135.346			25.5673	2078.43	25.5673	2315.78			467.241	0.81891	467.241	0.93103			467.241	0.99192	467.241	0.96243
	61.746	95.9569			61.882	98.0313			11.5958	60.5671	11.5958	169.94			25.5872	2361.97	25.5872	2625			467.482	0.81775	467.482	0.93093			467.482	0.99102	467.482	0.96181
	61.831	95.9423			61.965	98.024			11.6157	30.2012	11.6157	120.531			25.6072	2417.47	25.6072	2749.18			467.723	0.81662	467.723	0.93064			467.723	0.99035	467.723	0.96124
	61.916	95.9277			62.05	98.0167			11.6357	72.8385	11.6357	-65.875			25.6271	2626.94	25.6271	2987.32			467.964	0.81507	467.964	0.92993			467.964	0.98938	467.964	0.96027
	62	95.913			62.133	98.0095			11.6556	153.473	11.6556	39.7162			25.6471	2824.36	25.6471	3034.43			468.205	0.81282	468.205	0.92896			468.205	0.98811	468.205	0.95879
	62.085	95.8984			62.218	98.0024			11.6756	166.11	11.6756	41.3103			25.667	2966.74	25.667	3358.51			468.446	0.80986	468.446	0.92769			468.446	0.98625	468.446	0.95718
	62.168	95.8837			62.304	97.9951			11.6955	61.7439	11.6955	85.9014			25.687	3251.07	25.687	3571.55			468.687	0.80702	468.687	0.92633			468.687	0.98462	468.687	0.95563
	62.253	95.8689			62.389	97.9878			11.7155	81.3812	11.7155	92.4955			25.7069	3561.37	25.7069	3705.55			468.928	0.80446	468.928	0.92483			468.928	0.9837	468.928	0.95424
	62.337	95.8542			62.473	97.9807			11.7354	42.0153	11.7354	86.0866			25.7269	3701.61	25.7269	4102.52			469.169	0.80183	469.169	0.92333			469.169	0.98295	469.169	0.9529
	62.422	95.8396			62.559	97.9735			11.7554	72.6525	11.7554	13.6807			25.7468	3955.82	25.7468	4332.45			469.411	0.79942	469.411	0.9222			469.411	0.9823	469.411	0.95182
	62.506	95.8249			62.643	97.9662			11.7753	66.2866	11.7753	-15.7282			25.7668	4263.98	25.7668	4384.34			469.652	0.79699	469.652	0.9206			469.652	0.98218	469.652	0.95104
	62.591	95.8101			62.727	97.9589			11.7953	7.92389	11.7953	118.866			25.7868	4489.1	25.7868	4531.2			469.893	0.79233	469.893	0.9161			469.893	0.98129	469.893	0.95014
	62.677	95.7955			62.812	97.9516			11.8152	28.558	11.8152	42.457			25.8067	4673.17	25.8067	4862.02			470.134	0.78344	470.134	0.90608			470.134	0.97709	470.134	0.94825
	62.76	95.7807			62.896	97.9442			11.8352	17.1953	11.8352	52.0511			25.8267	4930.2	25.8267	4776.8			470.375	0.77816	470.375	0.90042			470.375	0.97454	470.375	0.94708
	62.845	95.766			62.981	97.9369			11.8552	75.8325	11.8552	-64.3548			25.8466	5146.18	25.8466	5001.55			470.616	0.77532	470.616	0.89695			470.616	0.97365	470.616	0.94644
	62.928	95.7513			63.065	97.9295			11.8751	120.467	11.8751	42.2363			25.8666	5234.12	25.8666	5095.25			470.857	0.77339	470.857	0.89344			470.857	0.97295	470.857	0.94561
	63.014	95.7363			63.149	97.9221			11.8951	43.1039	11.8951	116.83			25.8865	5449.01	25.8865	5118.92			471.098	0.77129	471.098	0.88953			471.098	0.97186	471.098	0.94473
	63.098	95.7216			63.233	97.9147			11.915	-28.262	11.915	110.422			25.9065	5461.85	25.9065	5155.55			471.339	0.76894	471.339	0.88537			471.339	0.9703	471.339	0.94422
	63.183	95.7066			63.317	97.9074			11.935	59.3752	11.935	38.0156			25.9264	5616.64	25.9264	5067.14			471.58	0.76719	471.58	0.88108			471.58	0.96842	471.58	0.94405
	63.267	95.6914			63.4	97.9002			11.9549	77.0093	11.9549	25.6067			25.9464	5700.39	25.9464	5064.69			471.822	0.76609	471.822	0.87722			471.822	0.96638	471.822	0.94391
	63.351	95.6761			63.484	97.8931			11.9749	-31.3534	11.9749	82.2008			25.9663	5845.09	25.9663	4902.2			472.063	0.76553	472.063	0.87407			472.063	0.96458	472.063	0.9437
	63.436	95.6605			63.569	97.8859			11.9948	113.281	11.9948	150.792			25.9863	5650.74	25.9863	4962.67			472.304	0.76535	472.304	0.87212			472.304	0.96355	472.304	0.94394
	63.52	95.6455			63.653	97.8785			12.0148	60.9179	12.0148	120.386			26.0063	5574.34	26.0063	4617.1			472.545	0.76511	472.545	0.87126			472.545	0.96302	472.545	0.94405
	63.603	95.6309			63.737	97.8711			12.0347	52.552	12.0347	16.9772			26.0262	5410.89	26.0262	4471.49			472.786	0.765	472.786	0.87111			472.786	0.96272	472.786	0.94382
	63.689	95.6162			63.82	97.8638			12.0547	-13.8107	12.0547	87.5713			26.0462	5514.39	26.0462	4360.84			473.027	0.76537	473.027	0.87144			473.027	0.96294	473.027	0.94401
	63.773	95.6016			63.905	97.8565			12.0747	85.1052	12.0747	24.1654			26.0661	5074.84	26.0661	4197.14			473.268	0.76631	473.268	0.87221			473.268	0.96373	473.268	0.94477
	63.858	95.5869			63.988	97.8491			12.0946	51.302	12.0946	-12.2435			26.0861	4980.24	26.0861	3824.41			473.509	0.76716	473.509	0.87324			473.509	0.96483	473.509	0.94546
	63.943	95.5717			64.072	97.8417			12.1146	102.505	12.1146	50.3506			26.106	4742.58	26.106	3633.63			473.75	0.76738	473.75	0.87417			473.75	0.96563	473.75	0.94549
	64.027	95.5566			64.155	97.8344			12.1345	66.7017	12.1345	174.942			26.126	4481.88	26.126	3500.81			473.991	0.76822	473.991	0.87536			473.991	0.96628	473.991	0.94566
	64.112	95.542			64.239	97.8271			12.1545	14.9045	12.1545	43.5358			26.1459	4195.12	26.1459	3163.95			474.232	0.76951	474.232	0.87648			474.232	0.96696	474.232	0.94634
	64.196	95.5274			64.324	97.8198			12.1744	146.101	12.1744	99.1269			26.1659	4188.31	26.1659	3130.04			474.474	0.77025	474.474	0.87731			474.474	0.96756	474.474	0.94701
	64.281	95.5122			64.406	97.8125			12.1944	70.3042	12.1944	138.721			26.1858	3789.45	26.1858	2757.09			474.715	0.77042	474.715	0.87807			474.715	0.96772	474.715	0.94737
	64.365	95.497			64.489	97.8051			12.2143	55.501	12.2143	67.3121			26.2058	3443.53	26.2058	2582.09			474.956	0.77028	474.956	0.87826			474.956	0.96725	474.956	0.94715
	64.449	95.482			64.573	97.7977			12.2343	73.7039	12.2343	109.906			26.2258	3248.56	26.2258	2481.05			475.197	0.77	475.197	0.87798			475.197	0.96652	475.197	0.94663
	64.534	95.4672			64.656	97.7903			12.2542	14.9007	12.2542	89.4973			26.2457	2945.53	26.2457	2192.97			475.438	0.76963	475.438	0.87735			475.438	0.96565	475.438	0.94602
	64.619	95.4524			64.739	97.783			12.2742	94.1035	12.2742	86.0914			26.2657	2699.45	26.2657	2004.84			475.679	0.76905	475.679	0.87642			475.679	0.96465	475.679	0.94509
	64.702	95.4374			64.823	97.7756			12.2942	90.3064	12.2942	94.6855			26.2856	2564.31	26.2856	1907.66			475.92	0.76783	475.92	0.87528			475.92	0.96362	475.92	0.94389
	64.787	95.4226			64.907	97.7683			12.3141	230.503	12.3141	107.277			26.3056	2408.11	26.3056	1706.44			476.161	0.76628	476.161	0.87395			476.161	0.96256	476.161	0.94253
	64.872	95.4077			64.989	97.7611			12.3341	-49.294	12.3341	99.8707			26.3255	2212.86	26.3255	1551.17			476.402	0.76499	476.402	0.87249			476.402	0.96155	476.402	0.94125
	64.956	95.3926			65.073	97.7537			12.354	180.903	12.354	57.4618			26.3455	2142.55	26.3455	1447.86			476.643	0.76364	476.643	0.87109			476.643	0.96056	476.643	0.94004
	65.041	95.3776			65.156	97.7463			12.374	156.106	12.374	155.056			26.3654	1951.18	26.3654	1199.49			476.884	0.76237	476.884	0.87			476.884	0.9598	476.884	0.93877
	65.125	95.3626			65.239	97.7389			12.3939	28.3025	12.3939	5.64705			26.3854	1732.75	26.3854	1240.08			477.126	0.76139	477.126	0.86885			477.126	0.95903	477.126	0.93759
	65.208	95.3479			65.321	97.7316			12.4139	21.5053	12.4139	-31.7589			26.4053	1570.26	26.4053	1146.62			477.367	0.76072	477.367	0.8677			477.367	0.95798	477.367	0.93654
	65.293	95.3329			65.405	97.7242			12.4338	140.702	12.4338	108.832			26.4253	1516.72	26.4253	946.117			477.608	0.76063	477.608	0.86676			477.608	0.95715	477.608	0.93564
	65.377	95.318			65.487	97.7168			12.4538	192.905	12.4538	93.4263			26.4452	1426.11	26.4452	925.561			477.849	0.76104	477.849	0.86619			477.849	0.95672	477.849	0.93482
	65.461	95.3034			65.571	97.7094			12.4737	56.1018	12.4737	143.017			26.4652	1263.44	26.4652	899.956			478.09	0.76174	478.09	0.86607			478.09	0.95643	478.09	0.93437
	65.545	95.2882			65.655	97.702			12.4937	149.305	12.4937	134.612			26.4852	1203.71	26.4852	957.3			478.331	0.76286	478.331	0.86595			478.331	0.95615	478.331	0.93425
	65.631	95.2733			65.737	97.6947			12.5137	161.508	12.5137	167.206			26.5051	1053.92	26.5051	776.595			478.572	0.76409	478.572	0.86558			478.572	0.95611	478.572	0.93413
	65.715	95.2585			65.82	97.6873			12.5336	173.704	12.5336	73.7968			26.5251	922.07	26.5251	698.839			478.813	0.76499	478.813	0.8651			478.813	0.95622	478.813	0.93404
	65.799	95.2434			65.904	97.6799			12.5536	195.907	12.5536	114.391			26.545	835.154	26.545	658.032			479.054	0.76571	479.054	0.86464			479.054	0.95651	479.054	0.93394
	65.883	95.2283			65.988	97.6725			12.5735	81.104	12.5735	234.982			26.565	748.174	26.565	571.174			479.295	0.76687	479.295	0.8643			479.295	0.95695	479.295	0.93417
	65.966	95.2134			66.071	97.6652			12.5935	147.307	12.5935	135.576			26.5849	710.13	26.5849	522.264			479.537	0.76861	479.537	0.86412			479.537	0.95772	479.537	0.9349
	66.05	95.1983			66.155	97.6578			12.6134	205.504	12.6134	158.167			26.6049	657.021	26.6049	469.302			479.778	0.77001	479.778	0.86403			479.778	0.95858	479.778	0.93557
	66.135	95.1831			66.238	97.6504			12.6334	183.706	12.6334	118.761			26.6248	629.847	26.6248	413.287			480.019	0.77054	480.019	0.86345			480.019	0.95899	480.019	0.93597
	66.22	95.168			66.321	97.643			12.6533	251.903	12.6533	208.352			26.6448	528.607	26.6448	421.219			480.26	0.77065	480.26	0.86244			480.26	0.95883	480.26	0.93616
	66.303	95.153			66.405	97.6357			12.6733	173.106	12.6733	119.947			26.6647	507.302	26.6647	351.098			480.501	0.77074	480.501	0.86212			480.501	0.95842	480.501	0.93606
	66.388	95.138			66.488	97.6283			12.6932	244.303	12.6932	-31.4624			26.6847	488.929	26.6847	309.923			480.742	0.77037	480.742	0.86219			480.742	0.95775	480.742	0.93569
	66.471	95.1232			66.571	97.6209			12.7132	154.506	12.7132	200.132			26.7047	485.489	26.7047	306.693			480.983	0.76951	480.983	0.86177			480.983	0.95696	480.983	0.93498
	66.555	95.1085			66.654	97.6135			12.7331	260.703	12.7331	121.723			26.7246	325.981	26.7246	279.409			481.224	0.76901	481.224	0.86151			481.224	0.9566	481.224	0.93428
	66.639	95.0938			66.737	97.6061			12.7531	204.905	12.7531	161.317			26.7446	358.404	26.7446	261.07			481.465	0.7691	481.465	0.86157			481.465	0.95632	481.465	0.93393
	66.723	95.0788			66.82	97.5988			12.7731	228.108	12.7731	158.911			26.7645	320.759	26.7645	139.675			481.706	0.76932	481.706	0.86151			481.706	0.95565	481.706	0.93353
	66.806	95.0635			66.904	97.5914			12.793	200.305	12.793	281.502			26.7845	338.043	26.7845	132.225			481.947	0.76957	481.947	0.86136			481.947	0.95526	481.947	0.93304
	66.89	95.0484			66.986	97.584			12.813	298.508	12.813	168.096			26.8044	330.258	26.8044	163.718			482.189	0.76997	482.189	0.8611			482.189	0.95535	482.189	0.93276
	66.972	95.0332			67.068	97.5766			12.8329	245.705	12.8329	57.6874			26.8244	234.402	26.8244	185.154			482.43	0.77062	482.43	0.86063			482.43	0.95554	482.43	0.93261
	67.054	95.0183			67.151	97.5693			12.8529	256.908	12.8529	142.281			26.8443	163.475	26.8443	113.533			482.671	0.77149	482.671	0.85999			482.671	0.95589	482.671	0.93274
	67.136	95.0037			67.233	97.5619			12.8728	241.104	12.8728	142.873			26.8643	184.476	26.8643	182.854			482.912	0.77229	482.912	0.85957			482.912	0.95625	482.912	0.93307
	67.219	94.9889			67.316	97.5545			12.8928	160.307	12.8928	153.467			26.8842	211.405	26.8842	142.118			483.153	0.77268	483.153	0.85946			483.153	0.95656	483.153	0.93333
	67.302	94.9741			67.399	97.5471			12.9127	286.504	12.9127	83.0578			26.9042	94.2612	26.9042	85.3222			483.394	0.77285	483.394	0.85942			483.394	0.95698	483.394	0.9333
	67.384	94.959			67.482	97.5398			12.9327	252.707	12.9327	221.652			26.9242	158.044	26.9242	91.4678			483.635	0.77323	483.635	0.8593			483.635	0.95761	483.635	0.93299
	67.465	94.9443			67.564	97.5324			12.9526	165.904	12.9526	132.243			26.9441	4.7522	26.9441	67.5535			483.876	0.77363	483.876	0.85893			483.876	0.95823	483.876	0.93257
	67.547	94.9297			67.647	97.525			12.9726	201.107	12.9726	216.837			26.9641	58.386	26.9641	36.5787			484.117	0.7739	484.117	0.85819			484.117	0.95859	484.117	0.93195
	67.63	94.915			67.73	97.5176			12.9926	287.309	12.9926	271.431			26.984	36.9444	26.984	56.5427			484.358	0.77396	484.358	0.8574			484.358	0.95869	484.358	0.93114
	67.711	94.9004			67.812	97.5103			13.0125	408.506	13.0125	113.022			27.004	72.4268	27.004	-10.5555			484.599	0.77348	484.599	0.85686			484.599	0.95883	484.599	0.93056
	67.794	94.8857			67.895	97.5029			13.0325	268.709	13.0325	212.616			27.0239	47.8323	27.0239	-51.7165			484.841	0.77313	484.841	0.85611			484.841	0.9591	484.841	0.93019
	67.876	94.8711			67.979	97.4955			13.0524	330.906	13.0524	57.2075			27.0439	39.1602	27.0439	-7.94139			485.082	0.77322	485.082	0.85562			485.082	0.95908	485.082	0.93002
	67.957	94.8565			68.062	97.4881			13.0724	298.109	13.0724	223.802			27.0638	-50.5903	27.0638	-43.2309			485.323	0.77411	485.323	0.85541			485.323	0.95908	485.323	0.92984
	68.041	94.8418			68.145	97.4807			13.0923	307.306	13.0923	252.393			27.0838	6.57971	27.0838	33.4143			485.564	0.77534	485.564	0.85518			485.564	0.95931	485.564	0.92974
	68.123	94.8272			68.227	97.4734			13.1123	426.508	13.1123	142.987			27.1037	14.6695	27.1037	-11.0068			485.805	0.77697	485.805	0.85516			485.805	0.96009	485.805	0.92991
	68.205	94.8124			68.311	97.466			13.1322	433.705	13.1322	209.578			27.1237	1.67819	27.1237	-40.4947			486.046	0.77874	486.046	0.85527			486.046	0.96127	486.046	0.93055
	68.288	94.7977			68.394	97.4586			13.1522	294.908	13.1522	159.172			27.1437	-60.3951	27.1437	-118.05			486.287	0.78056	486.287	0.85551			486.287	0.96239	486.287	0.93156
	68.37	94.7831			68.477	97.4512			13.1721	433.105	13.1721	168.763			27.1636	1.44872	27.1636	-136.675			486.528	0.7821	486.528	0.85557			486.528	0.96371	486.528	0.93246
	68.453	94.7684			68.561	97.4439			13.1921	493.308	13.1921	103.357			27.1836	16.2089	27.1836	-52.3678			486.769	0.78298	486.769	0.85548			486.769	0.96493	486.769	0.93279
	68.535	94.7538			68.643	97.4365			13.2121	514.511	13.2121	209.951			27.2035	-125.115	27.2035	-103.131			487.01	0.78334	487.01	0.8553			487.01	0.96593	487.01	0.9326
	68.618	94.7391			68.726	97.4291			13.232	272.707	13.232	206.542			27.2235	-140.525	27.2235	-85.9633			487.252	0.78343	487.252	0.85517			487.252	0.96677	487.252	0.93258
	68.702	94.7245			68.81	97.4217			13.252	495.91	13.252	150.137			27.2434	-52.0208	27.2434	-24.8663			487.493	0.78338	487.493	0.85519			487.493	0.96765	487.493	0.93289
	68.786	94.7098			68.893	97.4144			13.2719	440.107	13.2719	242.728			27.2634	-79.6031	27.2634	-71.8398			487.734	0.7831	487.734	0.85534			487.734	0.9684	487.734	0.93317
	68.869	94.6952			68.977	97.407			13.2919	486.31	13.2919	77.3217			27.2833	-101.273	27.2833	-72.8842			487.975	0.78243	487.975	0.8554			487.975	0.96897	487.975	0.93306
	68.952	94.6806			69.06	97.3996			13.3118	497.507	13.3118	182.913			27.3033	-115.03	27.3033	-43.9994			488.216	0.78149	488.216	0.85524			488.216	0.96916	488.216	0.93292
	69.035	94.6659			69.144	97.3922			13.3318	528.71	13.3318	276.507			27.3232	-77.8744	27.3232	-121.186			488.457	0.78035	488.457	0.85498			488.457	0.96926	488.457	0.93307
	69.117	94.6513			69.227	97.3848			13.3517	547.906	13.3517	97.0981			27.3432	-123.807	27.3432	-173.443			488.698	0.77899	488.698	0.85488			488.698	0.96926	488.698	0.9333
	69.201	94.6367			69.311	97.3775			13.3717	530.109	13.3717	223.692			27.3631	-141.829	27.3631	-184.771			488.939	0.77767	488.939	0.85582			488.939	0.96944	488.939	0.93361
	69.283	94.622			69.395	97.3701			13.3916	554.306	13.3916	162.283			27.3831	-93.9382	27.3831	-102.17			489.18	0.77638	489.18	0.85753			489.18	0.97024	489.18	0.93371
	69.366	94.6074			69.478	97.3627			13.4116	518.509	13.4116	190.877			27.4031	-111.136	27.4031	-174.638			489.421	0.77488	489.421	0.85954			489.421	0.97147	489.421	0.93404
	69.449	94.5927			69.563	97.3553			13.4315	466.706	13.4315	217.469			27.423	-123.422	27.423	-191.177			489.662	0.77338	489.662	0.8617			489.662	0.97273	489.662	0.93499
	69.532	94.5781			69.646	97.348			13.4515	586.909	13.4515	247.063			27.443	-197.795	27.443	-87.7843			489.904	0.77192	489.904	0.86425			489.904	0.97453	489.904	0.9359
	69.615	94.5635			69.73	97.3406			13.4715	592.111	13.4715	237.657			27.4629	-126.255	27.4629	-19.4597			490.145	0.77076	490.145	0.86764			490.145	0.97705	490.145	0.9366
	69.698	94.5488			69.815	97.3332			13.4914	471.308	13.4914	177.248			27.4829	-193.802	27.4829	-48.202			490.386	0.77026	490.386	0.86971			490.386	0.97881	490.386	0.93774
	69.78	94.5342			69.898	97.3258			13.5114	606.511	13.5114	223.842			27.5028	-65.4348	27.5028	-93.0102			490.627	0.76973	490.627	0.87056			490.627	0.97988	490.627	0.93914
	69.863	94.5195			69.982	97.3185			13.5313	663.708	13.5313	231.433			27.5228	-59.1522	27.5228	-50.8834			490.868	0.76868	490.868	0.87077			490.868	0.98095	490.868	0.9404
	69.946	94.5049			70.067	97.3111			13.5513	492.911	13.5513	243.027			27.5427	-191.953	27.5427	-60.8202			491.109	0.76786	491.109	0.87084			491.109	0.9824	491.109	0.94154
	70.03	94.4903			70.15	97.3037			13.5712	493.108	13.5712	309.618			27.5627	-136.837	27.5627	-95.8194			491.35	0.76778	491.35	0.87132			491.35	0.98384	491.35	0.94242
	70.113	94.4756			70.234	97.2963			13.5912	597.31	13.5912	279.212			27.5826	-153.802	27.5826	-44.8799			491.591	0.76776	491.591	0.87164			491.591	0.98508	491.591	0.94311
	70.196	94.461			70.318	97.2889			13.6111	786.507	13.6111	188.803			27.6026	-64.8475	27.6026	-50.0002			491.832	0.76745	491.832	0.87165			491.832	0.98605	491.832	0.94335
	70.279	94.4463			70.402	97.2816			13.6311	660.71	13.6311	206.398			27.6226	-61.971	27.6226	-64.1788			492.073	0.76694	492.073	0.87236			492.073	0.98675	492.073	0.9432
	70.363	94.4317			70.486	97.2742			13.651	678.907	13.651	303.989			27.6425	-11.1713	27.6425	75.5856			492.315	0.76671	492.315	0.87385			492.315	0.98739	492.315	0.94292
	70.447	94.4171			70.57	97.2668			13.671	669.11	13.671	272.583			27.6625	-127.447	27.6625	27.2946			492.556	0.76693	492.556	0.87524			492.556	0.98804	492.556	0.9429
	70.528	94.4024			70.653	97.2594			13.691	775.313	13.691	243.177			27.6824	32.2049	27.6824	17.9497			492.797	0.7676	492.797	0.87659			492.797	0.98843	492.797	0.94335
	70.613	94.3878			70.737	97.2521			13.7109	665.509	13.7109	214.768			27.7024	17.7848	27.7024	-13.4476			493.038	0.7686	493.038	0.87824			493.038	0.98894	493.038	0.9442
	70.695	94.3734			70.822	97.2447			13.7309	859.712	13.7309	264.362			27.7223	-107.705	27.7223	84.1039			493.279	0.76968	493.279	0.87984			493.279	0.98979	493.279	0.94538
	70.778	94.359			70.906	97.2373			13.7508	758.909	13.7508	363.953			27.7423	4.7375	27.7423	67.6058			493.52	0.77054	493.52	0.88066			493.52	0.99035	493.52	0.94656
	70.861	94.3451			70.989	97.2299			13.7708	678.112	13.7708	233.547			27.7622	30.1139	27.7622	106.059			493.761	0.77125	493.761	0.88099			493.761	0.99021	493.761	0.94759
	70.942	94.3309			71.073	97.2226			13.7907	632.309	13.7907	303.138			27.7822	37.4262	27.7822	207.466			494.002	0.77196	494.002	0.88112			494.002	0.98958	494.002	0.94847
	71.025	94.3167			71.157	97.2152			13.8107	671.512	13.8107	329.732			27.8021	65.6763	27.8021	141.827			494.243	0.77267	494.243	0.88111			494.243	0.9889	494.243	0.94929
	71.107	94.3029			71.241	97.2078			13.8306	747.708	13.8306	347.324			27.8221	78.866	27.8221	198.143			494.484	0.77313	494.484	0.88157			494.484	0.98812	494.484	0.9506
	71.189	94.2891			71.324	97.2004			13.8506	595.911	13.8506	306.918			27.8421	94.9971	27.8421	185.415			494.725	0.77324	494.725	0.88258			494.725	0.98737	494.725	0.95195
	71.271	94.2751			71.409	97.1931			13.8705	814.108	13.8705	320.509			27.862	239.071	27.862	223.645			494.967	0.77297	494.967	0.88302			494.967	0.98692	494.967	0.95233
	71.353	94.2614			71.492	97.1857			13.8905	848.311	13.8905	373.103			27.882	211.09	27.882	304.834			495.208	0.77317	495.208	0.88398			495.208	0.98683	495.208	0.95319
	71.435	94.2475			71.577	97.1783			13.9105	900.514	13.9105	283.697			27.9019	148.055	27.9019	193.983			495.449	0.77383	495.449	0.88573			495.449	0.98735	495.449	0.95464
	71.517	94.2334			71.661	97.1709			13.9304	822.711	13.9304	274.288			27.9219	246.967	27.9219	414.093			495.69	0.77435	495.69	0.88779			495.69	0.98822	495.69	0.95633
	71.598	94.2196			71.744	97.1635			13.9504	704.913	13.9504	332.882			27.9418	250.83	27.9418	379.166			495.931	0.77446	495.931	0.88994			495.931	0.98926	495.931	0.95775
	71.679	94.2057			71.829	97.1562			13.9703	816.11	13.9703	382.473			27.9618	346.643	27.9618	382.201			496.172	0.77438	496.172	0.89191			496.172	0.9905	496.172	0.95905
	71.763	94.192			71.913	97.1488			13.9903	836.313	13.9903	339.067			27.9817	398.408	27.9817	468.202			496.413	0.77444	496.413	0.89402			496.413	0.99171	496.413	0.96081
	71.844	94.1784			71.997	97.1414			14.0102	832.51	14.0102	405.659			28.0017	454.128	28.0017	470.168			496.654	0.77484	496.654	0.89585			496.654	0.99255	496.654	0.96205
	71.927	94.1646			72.081	97.134			14.0302	966.713	14.0302	329.253			28.0216	410.803	28.0216	462.102			496.895	0.77538	496.895	0.89682			496.895	0.99313	496.895	0.96302
	72.009	94.1506			72.164	97.1267			14.0501	873.91	14.0501	398.844			28.0416	289.436	28.0416	457.003			497.136	0.7752	497.136	0.89707			497.136	0.99405	497.136	0.96395
	72.092	94.137			72.247	97.1193			14.0701	912.112	14.0701	320.438			28.0616	383.028	28.0616	650.874			497.377	0.77451	497.377	0.89721			497.377	0.99487	497.377	0.96437
	72.175	94.1234			72.331	97.1119			14.09	1019.31	14.09	397.029			28.0815	589.58	28.0815	643.716			497.619	0.77336	497.619	0.89723			497.619	0.99504	497.619	0.96403
	72.258	94.1098			72.413	97.1045			14.11	913.512	14.11	450.623			28.1015	569.094	28.1015	599.529			497.86	0.77188	497.86	0.89698			497.86	0.99476	497.86	0.96343
	72.34	94.0961			72.498	97.0972			14.13	1145.71	14.13	329.217			28.1214	654.572	28.1214	580.315			498.101	0.77077	498.101	0.89672			498.101	0.99438	498.101	0.96341
	72.422	94.0824			72.58	97.0898			14.1499	954.912	14.1499	387.808			28.1414	681.015	28.1414	742.074			498.342	0.77034	498.342	0.89673			498.342	0.99409	498.342	0.96367
	72.505	94.0688			72.664	97.0824			14.1699	1122.11	14.1699	403.402			28.1613	613.424	28.1613	657.809			498.583	0.77006	498.583	0.89695			498.583	0.99421	498.583	0.96419
	72.588	94.0553			72.746	97.075			14.1898	979.311	14.1898	447.993			28.1813	584.802	28.1813	740.521			498.824	0.77009	498.824	0.89711			498.824	0.99445	498.824	0.96491
	72.671	94.0417			72.829	97.0676			14.2098	1073.51	14.2098	282.588			28.2012	608.15	28.2012	710.21			499.065	0.77012	499.065	0.89715			499.065	0.99472	499.065	0.96533
	72.754	94.0281			72.912	97.0603			14.2297	1010.71	14.2297	408.179			28.2212	656.47	28.2212	663.877			499.306	0.77001	499.306	0.89738			499.306	0.99558	499.306	0.96597
	72.837	94.0145			72.995	97.0529			14.2497	1079.91	14.2497	378.773			28.2411	704.763	28.2411	683.524			499.547	0.77013	499.547	0.89809			499.547	0.99675	499.547	0.96727
	72.922	94.0009			73.078	97.0455			14.2696	1048.11	14.2696	393.364			28.2611	834.03	28.2611	716.153			499.788	0.77051	499.788	0.89911			499.788	0.99801	499.788	0.96853
	73.006	93.9873			73.161	97.0381			14.2896	1155.31	14.2896	368.958			28.281	706.274	28.281	777.763			500.03	0.77104	500.03	0.90004			500.03	0.99909	500.03	0.96974
	73.088	93.9737			73.244	97.0308			14.3095	987.51	14.3095	495.549			28.301	689.495	28.301	724.356			500.271	0.77153	500.271	0.9006			500.271	1.00043	500.271	0.97119
	73.173	93.9601			73.327	97.0234			14.3295	1142.71	14.3295	290.143			28.321	857.696	28.321	701.935			500.512	0.77175	500.512	0.90097			500.512	1.002	500.512	0.97288
	73.256	93.9465			73.41	97.016			14.3494	1211.91	14.3494	463.734			28.3409	733.878	28.3409	790.498			500.753	0.77205	500.753	0.90117			500.753	1.00342	500.753	0.97481
	73.34	93.9329			73.493	97.0086			14.3694	1102.11	14.3694	355.328			28.3609	792.042	28.3609	713.049			500.994	0.77288	500.994	0.90156			500.994	1.00536	500.994	0.97709
	73.424	93.9193			73.578	97.0013			14.3894	1000.32	14.3894	459.923			28.3808	797.191	28.3808	798.587			501.235	0.77405	501.235	0.90175			501.235	1.00716	501.235	0.9796
	73.508	93.9057			73.66	96.9939			14.4093	1160.51	14.4093	463.514			28.4008	799.325	28.4008	753.114			501.476	0.77529	501.476	0.90172			501.476	1.00854	501.476	0.98179
	73.591	93.8921			73.743	96.9865			14.4293	1233.72	14.4293	472.108			28.4207	781.447	28.4207	648.632			501.717	0.77603	501.717	0.9019			501.717	1.01038	501.717	0.98327
	73.675	93.8785			73.827	96.9791			14.4492	1184.91	14.4492	493.699			28.4407	753.557	28.4407	592.141			501.958	0.77576	501.958	0.90212			501.958	1.01206	501.958	0.98454
	73.759	93.8649			73.911	96.9717			14.4692	1255.11	14.4692	413.293			28.4606	655.658	28.4606	614.642			502.199	0.77544	502.199	0.90209			502.199	1.01363	502.199	0.9858
	73.842	93.8513			73.993	96.9644			14.4891	1345.31	14.4891	479.884			28.4806	640.751	28.4806	736.137			502.44	0.77533	502.44	0.90176			502.44	1.01558	502.44	0.9868
	73.926	93.8377			74.076	96.957			14.5091	1207.51	14.5091	486.478			28.5005	690.837	28.5005	710.627			502.682	0.77502	502.682	0.90139			502.682	1.01744	502.682	0.98787
	74.009	93.8242			74.159	96.9496			14.529	1185.71	14.529	582.069			28.5205	750.918	28.5205	660.113			502.923	0.77503	502.923	0.90168			502.923	1.01936	502.923	0.98936
	74.093	93.8106			74.241	96.9422			14.549	1221.91	14.549	462.663			28.5405	646.996	28.5405	640.596			503.164	0.77563	503.164	0.90294			503.164	1.02124	503.164	0.99118
	74.177	93.797			74.326	96.9349			14.5689	1373.11	14.5689	452.254			28.5604	768.073	28.5604	654.077			503.405	0.77622	503.405	0.90419			503.405	1.02259	503.405	0.99281
	74.261	93.7834			74.409	96.9275			14.5889	1279.31	14.5889	340.849			28.5804	676.149	28.5804	730.558			503.646	0.77624	503.646	0.90484			503.646	1.02378	503.646	0.99426
	74.345	93.7698			74.492	96.9201			14.6089	1276.52	14.6089	460.443			28.6003	641.227	28.6003	687.039			503.887	0.77557	503.887	0.90499			503.887	1.02479	503.887	0.99512
	74.43	93.7562			74.576	96.9127			14.6288	1280.71	14.6288	501.034			28.6203	595.307	28.6203	668.522			504.128	0.77514	504.128	0.9054			504.128	1.0259	504.128	0.99589
	74.513	93.7426			74.66	96.9054			14.6488	1283.92	14.6488	668.628			28.6402	693.392	28.6402	659.008			504.369	0.77521	504.369	0.9063			504.369	1.02738	504.369	0.99732
	74.597	93.729			74.742	96.898			14.6687	1424.11	14.6687	469.219			28.6602	871.483	28.6602	695.498			504.61	0.77618	504.61	0.90831			504.61	1.02944	504.61	0.99896
	74.68	93.7154			74.826	96.8906			14.6887	1418.32	14.6887	547.813			28.6801	635.582	28.6801	519.993			504.851	0.77772	504.851	0.90969			504.851	1.0319	504.851	1.00042
	74.764	93.7018			74.909	96.8832			14.7086	1400.51	14.7086	458.404			28.7001	604.69	28.7001	636.494			505.093	0.77886	505.093	0.90973			505.093	1.03437	505.093	1.002
	74.847	93.6882			74.992	96.8759			14.7286	1390.72	14.7286	544.998			28.72	552.808	28.72	631.003			505.334	0.7802	505.334	0.90989			505.334	1.03664	505.334	1.00375
	74.932	93.6747			75.076	96.8685			14.7485	1320.91	14.7485	431.589			28.74	581.939	28.74	576.52			505.575	0.78105	505.575	0.90996			505.575	1.03843	505.575	1.0049
	75.014	93.6613			75.159	96.8611			14.7685	1283.12	14.7685	598.184			28.76	661.084	28.76	599.048			505.816	0.78177	505.816	0.91005			505.816	1.03996	505.816	1.00586
	75.098	93.6479			75.242	96.8537			14.7884	1345.31	14.7884	570.775			28.7799	617.244	28.7799	629.585			506.057	0.78242	506.057	0.91059			506.057	1.04134	506.057	1.00712
	75.181	93.6343			75.325	96.8463			14.8084	1409.52	14.8084	508.369			28.7999	619.422	28.7999	560.135			506.298	0.78249	506.298	0.9112			506.298	1.04233	506.298	1.00859
	75.265	93.6209			75.41	96.839			14.8284	1474.72	14.8284	560.963			28.8198	587.618	28.8198	592.698			506.539	0.7826	506.539	0.91147			506.539	1.04309	506.539	1.01016
	75.349	93.6079			75.494	96.8316			14.8483	1504.91	14.8483	521.554			28.8398	628.833	28.8398	628.276			506.78	0.78294	506.78	0.91154			506.78	1.04384	506.78	1.01169
	75.432	93.5949			75.578	96.8242			14.8683	1523.12	14.8683	506.148			28.8597	620.071	28.8597	564.869			507.021	0.78345	507.021	0.91189			507.021	1.04449	507.021	1.01309
	75.517	93.582			75.662	96.8168			14.8882	1569.31	14.8882	685.739			28.8797	622.332	28.8797	636.478			507.262	0.7841	507.262	0.91282			507.262	1.04521	507.262	1.01445
	75.599	93.5688			75.746	96.8095			14.9082	1701.52	14.9082	587.333			28.8996	638.617	28.8996	650.105			507.503	0.78489	507.503	0.91402			507.503	1.04636	507.503	1.01582
	75.684	93.5556			75.829	96.8021			14.9281	1427.71	14.9281	628.924			28.9196	604.929	28.9196	686.751			507.745	0.78518	507.745	0.91459			507.745	1.04753	507.745	1.01721
	75.767	93.5427			75.915	96.7947			14.9481	1559.92	14.9481	563.518			28.9395	652.269	28.9395	828.417			507.986	0.78492	507.986	0.91442			507.986	1.04843	507.986	1.01893
	75.852	93.5299			75.997	96.7873			14.968	1603.11	14.968	714.11			28.9595	595.638	28.9595	630.104			508.227	0.7843	508.227	0.91407			508.227	1.04934	508.227	1.02086
	75.935	93.517			76.081	96.78			14.988	1633.32	14.988	677.704			28.9795	584.039	28.9795	716.813			508.468	0.78353	508.468	0.91387			508.468	1.05047	508.468	1.02286
	76.02	93.5043			76.165	96.7726			15.0079	1665.51	15.0079	547.295			28.9994	573.471	28.9994	626.546			508.709	0.78298	508.709	0.91328			508.709	1.05184	508.709	1.02489
	76.104	93.4914			76.248	96.7652			15.0279	1721.72	15.0279	653.889			29.0194	572.938	29.0194	627.303			508.95	0.7826	508.95	0.9123			508.95	1.05362	508.95	1.02667
	76.189	93.4789			76.332	96.7578			15.0479	1734.92	15.0479	541.483			29.0393	609.441	29.0393	708.086			509.191	0.782	509.191	0.9111			509.191	1.05549	509.191	1.02806
	76.274	93.4663			76.415	96.7505			15.0678	1638.12	15.0678	601.074			29.0593	588.98	29.0593	555.896			509.432	0.78171	509.432	0.91012			509.432	1.05717	509.432	1.0295
	76.358	93.4538			76.498	96.7431			15.0878	1787.32	15.0878	659.668			29.0792	566.559	29.0792	592.733			509.673	0.78138	509.673	0.90926			509.673	1.05857	509.673	1.03099
	76.443	93.4412			76.582	96.7357			15.1077	1781.52	15.1077	735.259			29.0992	511.177	29.0992	604.6			509.914	0.78074	509.914	0.90841			509.914	1.05988	509.914	1.03244
	76.527	93.4285			76.666	96.7283			15.1277	1662.72	15.1277	795.853			29.1191	586.838	29.1191	488.497			510.156	0.78034	510.156	0.90774			510.156	1.06128	510.156	1.03412
	76.611	93.4159			76.748	96.7209			15.1476	1675.92	15.1476	727.445			29.1391	535.542	29.1391	561.425			510.397	0.77982	510.397	0.90718			510.397	1.06227	510.397	1.03586
	76.695	93.4034			76.832	96.7136			15.1676	1681.12	15.1676	684.039			29.159	537.291	29.159	502.386			510.638	0.7791	510.638	0.90638			510.638	1.0633	510.638	1.03727
	76.78	93.3908			76.915	96.7062			15.1875	1826.31	15.1875	629.63			29.179	550.086	29.179	623.38			510.879	0.77852	510.879	0.90544			510.879	1.06444	510.879	1.03864
	76.863	93.3783			76.997	96.6988			15.2075	1655.52	15.2075	697.224			29.1989	585.929	29.1989	580.409			511.12	0.7783	511.12	0.90459			511.12	1.06553	511.12	1.04031
	76.946	93.3657			77.08	96.6914			15.2274	1783.71	15.2274	736.815			29.2189	427.822	29.2189	476.473			511.361	0.77841	511.361	0.90399			511.361	1.06651	511.361	1.04187
	77.03	93.353			77.163	96.6841			15.2474	1806.92	15.2474	654.409			29.2389	520.766	29.2389	521.575			511.602	0.77851	511.602	0.90345			511.602	1.06767	511.602	1.04321
	77.113	93.3404			77.246	96.6767			15.2673	1854.11	15.2673	673			29.2588	462.763	29.2588	537.715			511.843	0.7789	511.843	0.90293			511.843	1.06908	511.843	1.04434
	77.196	93.3279			77.328	96.6693			15.2873	1967.32	15.2873	721.594			29.2788	389.814	29.2788	533.894			512.084	0.77987	512.084	0.90253			512.084	1.0708	512.084	1.04542
	77.278	93.3153			77.412	96.6619			15.3073	1776.52	15.3073	675.188			29.2987	475.921	29.2987	459.113			512.325	0.78139	512.325	0.90242			512.325	1.07264	512.325	1.04691
	77.361	93.3028			77.494	96.6546			15.3272	1816.72	15.3272	832.779			29.3187	542.085	29.3187	518.374			512.566	0.7834	512.566	0.90273			512.566	1.07464	512.566	1.04833
	77.444	93.2902			77.576	96.6472			15.3472	1855.92	15.3472	726.374			29.3386	349.307	29.3386	465.677			512.808	0.78513	512.808	0.90296			512.808	1.07677	512.808	1.04949
	77.528	93.2777			77.66	96.6398			15.3671	1867.12	15.3671	807.965			29.3586	396.591	29.3586	356.025			513.049	0.78658	513.049	0.90274			513.049	1.07882	513.049	1.0509
	77.611	93.2651			77.743	96.6324			15.3871	1835.32	15.3871	742.559			29.3785	482.936	29.3785	398.417			513.29	0.78819	513.29	0.90215			513.29	1.08069	513.29	1.05266
	77.694	93.2526			77.826	96.625			15.407	1827.52	15.407	888.15			29.3985	455.344	29.3985	391.854			513.531	0.79047	513.531	0.90165			513.531	1.08245	513.531	1.05482
	77.777	93.24			77.907	96.6177			15.427	2065.72	15.427	778.744			29.4184	379.818	29.4184	460.34			513.772	0.79333	513.772	0.90131			513.772	1.08416	513.772	1.05686
	77.861	93.2275			77.989	96.6103			15.4469	1950.92	15.4469	763.335			29.4384	280.358	29.4384	449.873			514.013	0.79601	514.013	0.90033			514.013	1.08591	514.013	1.05866
	77.944	93.2149			78.072	96.6029			15.4669	2016.12	15.4669	816.929			29.4584	262.966	29.4584	291.455			514.254	0.79819	514.254	0.89819			514.254	1.0868	514.254	1.06049
	78.027	93.2024			78.154	96.5955			15.4868	2081.32	15.4868	826.52			29.4783	413.644	29.4783	263.088			514.495	0.80009	514.495	0.895			514.495	1.08706	514.495	1.06263
	78.111	93.1898			78.237	96.5882			15.5068	1962.52	15.5068	698.114			29.4983	184.393	29.4983	238.773			514.736	0.80138	514.736	0.893			514.736	1.08819	514.736	1.06471
	78.195	93.1773			78.319	96.5808			15.5268	2062.72	15.5268	700.708			29.5182	268.215	29.5182	257.51			514.977	0.80218	514.977	0.89196			514.977	1.09	514.977	1.06671
	78.278	93.1647			78.403	96.5734			15.5467	2004.92	15.5467	694.3			29.5382	194.111	29.5382	241.302			515.218	0.80311	515.218	0.89126			515.218	1.09205	515.218	1.06865
	78.362	93.1522			78.485	96.566			15.5667	2024.12	15.5667	785.894			29.5581	227.082	29.5581	232.148			515.46	0.80389	515.46	0.89063			515.46	1.09405	515.46	1.07045
	78.446	93.1396			78.568	96.5587			15.5866	1955.32	15.5866	952.485			29.5781	139.131	29.5781	215.05			515.701	0.80432	515.701	0.88989			515.701	1.09627	515.701	1.07251
	78.528	93.1271			78.652	96.5513			15.6066	2175.52	15.6066	731.079			29.598	127.259	29.598	246.009			515.942	0.80465	515.942	0.88938			515.942	1.09886	515.942	1.07499
	78.611	93.1145			78.734	96.5439			15.6265	2122.72	15.6265	771.67			29.618	131.467	29.618	261.027			516.183	0.80488	516.183	0.88896			516.183	1.10142	516.183	1.07767
	78.693	93.102			78.816	96.5365			15.6465	2063.92	15.6465	855.264			29.6379	110.757	29.6379	358.104			516.424	0.80542	516.424	0.88826			516.424	1.10409	516.424	1.0804
	78.777	93.0895			78.898	96.5292			15.6664	2036.12	15.6664	888.855			29.6579	127.129	29.6579	167.242			516.665	0.80621	516.665	0.8874			516.665	1.10702	516.665	1.08348
	78.859	93.0769			78.98	96.5218			15.6864	2144.32	15.6864	798.449			29.6779	53.5854	29.6779	127.441			516.906	0.80716	516.906	0.88669			516.906	1.11006	516.906	1.08672
	78.942	93.0644			79.062	96.5144			15.7063	2017.52	15.7063	864.04			29.6978	57.1261	29.6978	57.7032			517.147	0.80835	517.147	0.88625			517.147	1.1135	517.147	1.08984
	79.025	93.0518			79.145	96.507			15.7263	2122.72	15.7263	892.635			29.7178	157.752	29.7178	27.0291			517.388	0.80925	517.388	0.88565			517.388	1.11672	517.388	1.09272
	79.108	93.0393			79.227	96.4996			15.7463	2145.92	15.7463	863.229			29.7377	72.4646	29.7377	58.4198			517.629	0.81006	517.629	0.88485			517.629	1.11934	517.629	1.09527
	79.19	93.0269			79.31	96.4923			15.7662	1996.12	15.7662	884.82			29.7577	184.264	29.7577	-9.12397			517.871	0.81101	517.871	0.88438			517.871	1.12209	517.871	1.09791
	79.273	93.0147			79.393	96.485			15.7862	2131.32	15.7862	924.414			29.7776	43.1511	29.7776	-54.6012			518.112	0.8118	518.112	0.88404			518.112	1.12534	518.112	1.10074
	79.355	93.0024			79.474	96.4776			15.8061	2249.52	15.8061	848.005			29.7976	113.127	29.7976	112.989			518.353	0.81251	518.353	0.88374			518.353	1.12885	518.353	1.10365
	79.438	92.9907			79.556	96.4702			15.8261	2138.72	15.8261	912.599			29.8175	-35.8084	29.8175	214.647			518.594	0.81333	518.594	0.88375			518.594	1.13255	518.594	1.10667
	79.521	92.9788			79.639	96.4629			15.846	2119.92	15.846	847.19			29.8375	2.34611	29.8375	65.3745			518.835	0.81425	518.835	0.88371			518.835	1.13657	518.835	1.10931
	79.603	92.9669			79.722	96.4555			15.866	2170.12	15.866	1011.78			29.8574	-6.40904	29.8574	10.1717			519.076	0.81551	519.076	0.88342			519.076	1.14061	519.076	1.1118
	79.687	92.955			79.805	96.4481			15.8859	2199.32	15.8859	872.375			29.8774	157.927	29.8774	28.0395			519.317	0.81727	519.317	0.88404			519.317	1.14442	519.317	1.11525
	79.77	92.9433			79.889	96.4407			15.9059	2160.52	15.9059	1070.97			29.8973	66.354	29.8973	92.9786			519.558	0.81852	519.558	0.88465			519.558	1.14827	519.558	1.11842
	79.852	92.9315			79.971	96.4334			15.9258	2223.72	15.9258	923.561			29.9173	-66.1266	29.9173	-7.01034			519.799	0.81949	519.799	0.88464			519.799	1.15194	519.799	1.12096
	79.934	92.9198			80.054	96.426			15.9458	2259.92	15.9458	1011.15			29.9373	0.48553	29.9373	11.0733			520.04	0.82102	520.04	0.8846			520.04	1.15568	520.04	1.12318
	80.017	92.9079			80.136	96.4186			15.9658	2344.12	15.9658	1052.75			29.9572	17.1909	29.9572	138.23			520.281	0.82292	520.281	0.88456			520.281	1.15959	520.281	1.12573
	80.099	92.896			80.22	96.4112			15.9857	2293.32	15.9857	986.34			29.9772	27.9901	29.9772	4.46098			520.523	0.82485	520.523	0.88447			520.523	1.16374	520.523	1.12853
	80.181	92.8845			80.304	96.4039			16.0057	2246.52	16.0057	1076.93			29.9971	36.8838	29.9971	-0.23388			520.764	0.82645	520.764	0.88417			520.764	1.16783	520.764	1.13105
	80.264	92.8727			80.386	96.3966			16.0256	2258.72	16.0256	956.525			30.0171	45.8725	30.0171	111.146			521.005	0.82752	521.005	0.88375			521.005	1.17179	521.005	1.13378
	80.347	92.8611			80.47	96.3892			16.0456	2411.92	16.0456	984.119			30.037	-77.0433	30.037	-22.398			521.246	0.82842	521.246	0.88358			521.246	1.17553	521.246	1.13648
	80.43	92.8496			80.552	96.3818			16.0655	2316.12	16.0655	1028.71			30.057	159.137	30.057	20.1338			521.487	0.82983	521.487	0.88347			521.487	1.17859	521.487	1.13903
	80.513	92.838			80.636	96.3746			16.0855	2368.32	16.0855	911.304			30.0769	-1.5863	30.0769	36.7423			521.728	0.83114	521.728	0.8831			521.728	1.18149	521.728	1.1421
	80.596	92.8264			80.718	96.3672			16.1054	2443.52	16.1054	1091.9			30.0969	127.788	30.0969	36.4278			521.969	0.83225	521.969	0.88257			521.969	1.18467	521.969	1.14564
	80.68	92.8149			80.801	96.3598			16.1254	2325.72	16.1254	1059.49			30.1168	185.259	30.1168	234.191			522.21	0.83346	522.21	0.88214			522.21	1.18815	522.21	1.14929
	80.763	92.8034			80.885	96.3524			16.1453	2388.92	16.1453	1004.08			30.1368	-2.17116	30.1368	90.0318			522.451	0.83439	522.451	0.88186			522.451	1.19167	522.451	1.15266
	80.846	92.7919			80.967	96.3451			16.1653	2334.12	16.1653	1060.67			30.1568	258.497	30.1568	163.951			522.692	0.83435	522.692	0.88099			522.692	1.19511	522.692	1.15574
	80.93	92.7801			81.051	96.3377			16.1852	2514.32	16.1852	1060.27			30.1767	189.264	30.1767	157.949			522.933	0.83422	522.933	0.87977			522.933	1.19842	522.933	1.15837
	81.013	92.7686			81.134	96.3303			16.2052	2409.52	16.2052	968.86			30.1967	246.131	30.1967	186.026			523.175	0.83413	523.175	0.87883			523.175	1.20164	523.175	1.1608
	81.097	92.7571			81.217	96.3229			16.2252	2306.72	16.2252	1114.45			30.2166	203.097	30.2166	250.182			523.416	0.83427	523.416	0.87823			523.416	1.205	523.416	1.16376
	81.181	92.7456			81.301	96.3156			16.2451	2445.92	16.2451	1127.05			30.2366	139.163	30.2366	268.418			523.657	0.83482	523.657	0.87789			523.657	1.20844	523.657	1.16699
	81.263	92.734			81.382	96.3083			16.2651	2576.12	16.2651	1186.64			30.2565	243.331	30.2565	214.734			523.898	0.83502	523.898	0.87749			523.898	1.21173	523.898	1.16973
	81.348	92.7224			81.466	96.3009			16.285	2293.32	16.285	1039.23			30.2765	190.599	30.2765	386.131			524.139	0.83482	524.139	0.87707			524.139	1.21508	524.139	1.17255
	81.431	92.7109			81.548	96.2935			16.305	2368.52	16.305	1111.82			30.2964	261.968	30.2964	286.608			524.38	0.83467	524.38	0.8767			524.38	1.21843	524.38	1.17557
	81.515	92.6994			81.633	96.2862			16.3249	2600.72	16.3249	1241.42			30.3164	299.439	30.3164	352.165			524.621	0.835	524.621	0.87665			524.621	1.22156	524.621	1.17865
	81.598	92.6879			81.716	96.2789			16.3449	2507.92	16.3449	1163.01			30.3363	448.012	30.3363	300.804			524.862	0.83571	524.862	0.87697			524.862	1.22469	524.862	1.18172
	81.682	92.6764			81.801	96.2715			16.3648	2450.12	16.3648	1018.6			30.3563	399.686	30.3563	370.525			525.103	0.83645	525.103	0.87756			525.103	1.22807	525.103	1.1847
	81.766	92.6649			81.883	96.2642			16.3848	2593.32	16.3848	1269.2			30.3763	536.464	30.3763	494.327			525.344	0.83685	525.344	0.8779			525.344	1.23109	525.344	1.18725
	81.849	92.6534			81.967	96.2568			16.4047	2406.52	16.4047	1191.79			30.3962	609.343	30.3962	484.212			525.586	0.83689	525.586	0.87802			525.586	1.23444	525.586	1.18972
	81.931	92.6419			82.048	96.2494			16.4247	2435.72	16.4247	1385.38			30.4162	443.326	30.4162	506.179			525.827	0.83686	525.827	0.87818			525.827	1.23831	525.827	1.19255
	82.015	92.6304			82.133	96.242			16.4447	2633.93	16.4447	1142.97			30.4361	543.412	30.4361	513.23			526.068	0.83738	526.068	0.87858			526.068	1.24196	526.068	1.19599
	82.098	92.6189			82.216	96.2347			16.4646	2593.12	16.4646	1233.57			30.4561	691.602	30.4561	565.363			526.309	0.83877	526.309	0.87919			526.309	1.24588	526.309	1.1996
	82.181	92.6074			82.299	96.2274			16.4846	2624.32	16.4846	1336.16			30.476	785.895	30.476	727.58			526.55	0.83981	526.55	0.8797			526.55	1.24983	526.55	1.20314
	82.265	92.5959			82.383	96.22			16.5045	2445.52	16.5045	1253.75			30.496	831.292	30.496	740.88			526.791	0.84021	526.791	0.88007			526.791	1.25343	526.791	1.20686
	82.349	92.5844			82.466	96.2127			16.5245	2531.72	16.5245	1165.34			30.5159	901.794	30.5159	803.265			527.032	0.84056	527.032	0.8805			527.032	1.25728	527.032	1.21066
	82.431	92.5729			82.549	96.2054			16.5444	2385.92	16.5444	1296.94			30.5359	821.401	30.5359	733.734			527.273	0.8407	527.273	0.88061			527.273	1.26096	527.273	1.21431
	82.514	92.5614			82.633	96.198			16.5644	2541.12	16.5644	1248.53			30.5558	1092.11	30.5558	836.288			527.514	0.84037	527.514	0.87995			527.514	1.26434	527.514	1.21783
	82.597	92.5499			82.717	96.1907			16.5843	2505.32	16.5843	1335.12			30.5758	853.928	30.5758	910.927			527.755	0.83988	527.755	0.87929			527.755	1.26818	527.755	1.22159
	82.681	92.5384			82.801	96.1834			16.6043	2514.52	16.6043	1268.72			30.5958	1016.85	30.5958	848.651			527.996	0.83963	527.996	0.87903			527.996	1.27215	527.996	1.2253
	82.765	92.5269			82.883	96.176			16.6242	2535.72	16.6242	1331.31			30.6157	1144.88	30.6157	977.462			528.238	0.83967	528.238	0.87901			528.238	1.27622	528.238	1.22939
	82.847	92.5154			82.968	96.1687			16.6442	2518.92	16.6442	1344.9			30.6357	1159.01	30.6357	1061.36			528.479	0.8396	528.479	0.87863			528.479	1.28034	528.479	1.23354
	82.93	92.5039			83.052	96.1614			16.6642	2464.13	16.6642	1313.49			30.6556	1270.25	30.6556	1257.34			528.72	0.83892	528.72	0.87758			528.72	1.28409	528.72	1.23696
	83.013	92.4924			83.135	96.1541			16.6841	2495.32	16.6841	1379.09			30.6756	1279.6	30.6756	1284.41			528.961	0.83725	528.961	0.87565			528.961	1.28757	528.961	1.24024
	83.095	92.4809			83.22	96.1468			16.7041	2701.53	16.7041	1495.68			30.6955	1504.05	30.6955	1213.57			529.202	0.83579	529.202	0.87423			529.202	1.29109	529.202	1.24397
	83.178	92.4694			83.304	96.1395			16.724	2770.72	16.724	1297.27			30.7155	1442.61	30.7155	1298.81			529.443	0.83521	529.443	0.87385			529.443	1.29462	529.443	1.24757
	83.262	92.4579			83.389	96.1322			16.744	2662.93	16.744	1289.86			30.7354	1604.28	30.7354	1324.14			529.684	0.8345	529.684	0.87351			529.684	1.29849	529.684	1.25117
	83.345	92.4466			83.473	96.1249			16.7639	2715.12	16.7639	1476.46			30.7554	1587.06	30.7554	1556.56			529.925	0.83409	529.925	0.87314			529.925	1.30268	529.925	1.25551
	83.427	92.4352			83.557	96.1175			16.7839	2728.33	16.7839	1390.05			30.7753	1658.94	30.7753	1590.06			530.166	0.8338	530.166	0.87266			530.166	1.30714	530.166	1.26005
	83.51	92.4238			83.642	96.1102			16.8038	2617.52	16.8038	1407.64			30.7953	1859.93	30.7953	1733.66			530.407	0.83371	530.407	0.87199			530.407	1.31182	530.407	1.26444
	83.593	92.4124			83.726	96.103			16.8238	2725.73	16.8238	1380.24			30.8152	1904.03	30.8152	1855.34			530.649	0.83417	530.649	0.87139			530.649	1.31668	530.649	1.26886
	83.677	92.4015			83.811	96.0956			16.8437	2696.92	16.8437	1457.83			30.8352	2249.24	30.8352	1906.12			530.89	0.83437	530.89	0.87099			530.89	1.32158	530.89	1.27314
	83.759	92.3904			83.896	96.0884			16.8637	2761.12	16.8637	1509.42			30.8552	2172.56	30.8552	2061.98			531.131	0.83395	531.131	0.87056			531.131	1.32628	531.131	1.27733
	83.842	92.3793			83.98	96.0812			16.8836	2654.32	16.8836	1338.01			30.8751	2191.99	30.8751	2066.93			531.372	0.83316	531.372	0.86983			531.372	1.33113	531.372	1.28144
	83.925	92.3687			84.064	96.0738			16.9036	2703.52	16.9036	1467.61			30.8951	2342.53	30.8951	2336.97			531.613	0.83241	531.613	0.86867			531.613	1.33628	531.613	1.28544
	84.006	92.3579			84.149	96.0666			16.9236	2763.73	16.9236	1422.2			30.915	2552.17	30.915	2504.11			531.854	0.83185	531.854	0.86742			531.854	1.34127	531.854	1.28944
	84.09	92.3471			84.233	96.0592			16.9435	2638.92	16.9435	1475.79			30.935	2617.93	30.935	2410.33			532.095	0.83195	532.095	0.8668			532.095	1.34638	532.095	1.29364
	84.172	92.3359			84.316	96.0518			16.9635	2712.13	16.9635	1493.39			30.9549	2782.8	30.9549	2692.64			532.336	0.83244	532.336	0.8667			532.336	1.35181	532.336	1.29782
	84.255	92.3251			84.4	96.0445			16.9834	2807.32	16.9834	1544.98			30.9749	2875.77	30.9749	2662.05			532.577	0.83294	532.577	0.86667			532.577	1.35743	532.577	1.30207
	84.337	92.3146			84.484	96.0372			17.0034	2740.53	17.0034	1423.57			30.9948	2968.86	30.9948	2848.54			532.818	0.83352	532.818	0.86672			532.818	1.36301	532.818	1.30627
	84.42	92.3038			84.567	96.0299			17.0233	2751.72	17.0233	1503.16			31.0148	3017.06	31.0148	3110.13			533.059	0.83395	533.059	0.86722			533.059	1.36832	533.059	1.31041
	84.503	92.2931			84.65	96.0227			17.0433	2695.93	17.0433	1512.76			31.0347	3262.37	31.0347	3104.81			533.301	0.83432	533.301	0.86772			533.301	1.37347	533.301	1.31479
	84.586	92.2826			84.734	96.0154			17.0632	2720.12	17.0632	1617.35			31.0547	3377.79	31.0547	3137.58			533.542	0.83509	533.542	0.86843			533.542	1.37865	533.542	1.31985
	84.67	92.2721			84.817	96.0081			17.0832	2754.33	17.0832	1530.94			31.0747	3543.33	31.0747	3480.45			533.783	0.8356	533.783	0.8692			533.783	1.38394	533.783	1.3251
	84.752	92.2617			84.9	96.0009			17.1031	2915.52	17.1031	1562.53			31.0946	3682.97	31.0946	3545.4			534.024	0.83595	534.024	0.87011			534.024	1.38945	534.024	1.33028
	84.836	92.2512			84.983	95.9937			17.1231	2731.73	17.1231	1579.13			31.1146	3856.73	31.1146	3672.45			534.265	0.83651	534.265	0.87107			534.265	1.3953	534.265	1.33557
	84.918	92.2406			85.066	95.9863			17.1431	2877.93	17.1431	1562.72			31.1345	4144.6	31.1345	3886.6			534.506	0.83689	534.506	0.87153			534.506	1.40106	534.506	1.34086
	85.002	92.2301			85.149	95.9791			17.163	2737.13	17.163	1639.31			31.1545	4191.58	31.1545	3924.83			534.747	0.83739	534.747	0.87191			534.747	1.40695	534.747	1.34602
	85.085	92.2197			85.232	95.9718			17.183	2806.33	17.183	1602.91			31.1744	4423.68	31.1744	4247.16			534.988	0.83784	534.988	0.87239			534.988	1.41277	534.988	1.3513
	85.168	92.2092			85.315	95.9646			17.2029	2791.52	17.2029	1482.5			31.1944	4508.89	31.1944	4305.59			535.229	0.83806	535.229	0.8729			535.229	1.41857	535.229	1.3567
	85.251	92.1987			85.399	95.9574			17.2229	2852.73	17.2229	1606.09			31.2143	4849.21	31.2143	4573.11			535.47	0.83842	535.47	0.87354			535.47	1.42459	535.47	1.36211
	85.334	92.1883			85.48	95.95			17.2428	2890.92	17.2428	1636.68			31.2343	4924.65	31.2343	4732.72			535.711	0.83924	535.711	0.8744			535.711	1.43107	535.711	1.36778
	85.417	92.1778			85.561	95.9429			17.2628	2853.13	17.2628	1583.28			31.2542	5097.19	31.2542	5028.43			535.953	0.84034	535.953	0.87512			535.953	1.43763	535.953	1.37351
	85.501	92.1674			85.645	95.9357			17.2827	2759.32	17.2827	1560.87			31.2742	5316.86	31.2742	5249.23			536.194	0.84106	536.194	0.8754			536.194	1.44394	536.194	1.37922
	85.584	92.1569			85.726	95.9285			17.3027	3047.53	17.3027	1670.46			31.2942	5586.63	31.2942	5308.13			536.435	0.84132	536.435	0.87529			536.435	1.45012	536.435	1.38499
	85.666	92.1465			85.807	95.9213			17.3226	2946.72	17.3226	1529.05			31.3141	5651.52	31.3141	5582.12			536.676	0.84131	536.676	0.87507			536.676	1.45639	536.676	1.3907
	85.751	92.136			85.89	95.9142			17.3426	2875.93	17.3426	1751.65			31.3341	6004.53	31.3341	5704.21			536.917	0.84105	536.917	0.87473			536.917	1.4628	536.917	1.39655
	85.834	92.1255			85.972	95.9068			17.3626	2845.13	17.3626	1628.24			31.354	6219.65	31.354	5919.4			537.158	0.8408	537.158	0.87413			537.158	1.46903	537.158	1.40253
	85.916	92.1151			86.053	95.8995			17.3825	2953.33	17.3825	1623.83			31.374	6514.88	31.374	6371.68			537.399	0.84038	537.399	0.87348			537.399	1.47521	537.399	1.40844
	85.999	92.1046			86.135	95.8921			17.4025	2778.53	17.4025	1840.43			31.3939	6677.23	31.3939	6547.06			537.64	0.84018	537.64	0.8731			537.64	1.48173	537.64	1.41443
	86.083	92.0942			86.217	95.8848			17.4224	2945.73	17.4224	1721.02			31.4139	6914.7	31.4139	6869.53			537.881	0.84008	537.881	0.8728			537.881	1.48854	537.881	1.42074
	86.165	92.0837			86.299	95.8775			17.4424	2975.93	17.4424	1812.61			31.4338	7246.28	31.4338	6865.1			538.122	0.83972	538.122	0.87208			538.122	1.49541	538.122	1.42732
	86.249	92.0733			86.382	95.8703			17.4623	2973.13	17.4623	1730.2			31.4538	7238.97	31.4538	7258.77			538.364	0.83904	538.364	0.87138			538.364	1.50221	538.364	1.4339
	86.332	92.0628			86.464	95.863			17.4823	2843.33	17.4823	1652.8			31.4737	7696.78	31.4737	7566.53			538.605	0.83867	538.605	0.87099			538.605	1.50956	538.605	1.44065
	86.415	92.0523			86.546	95.8557			17.5022	2911.53	17.5022	1851.39			31.4937	7769.71	31.4937	7701.39			538.846	0.8389	538.846	0.87094			538.846	1.51729	538.846	1.44752
	86.499	92.0419			86.63	95.8483			17.5222	2839.73	17.5222	1762.98			31.5137	8253.75	31.5137	7654.35			539.087	0.83939	539.087	0.87112			539.087	1.52521	539.087	1.45458
	86.582	92.0314			86.713	95.841			17.5421	3018.93	17.5421	1794.57			31.5336	8357.9	31.5336	8224.41			539.328	0.84003	539.328	0.87133			539.328	1.53319	539.328	1.4618
	86.665	92.021			86.795	95.8337			17.5621	3006.13	17.5621	1888.17			31.5536	8347.18	31.5536	8335.56			539.569	0.84041	539.569	0.87148			539.569	1.54101	539.569	1.46906
	86.749	92.0105			86.878	95.8266			17.5821	3011.33	17.5821	1877.76			31.5735	8955.57	31.5735	8846.81			539.81	0.84051	539.81	0.87144			539.81	1.54866	539.81	1.47631
	86.833	92.0001			86.963	95.8195			17.602	2978.53	17.602	1838.35			31.5935	9082.07	31.5935	9035.16			540.051	0.84049	540.051	0.87126			540.051	1.55643	540.051	1.48348
	86.917	91.9896			87.045	95.8123			17.622	3056.73	17.622	1835.95			31.6134	9405.69	31.6134	8982.61			540.292	0.84044	540.292	0.8709			540.292	1.5646	540.292	1.49067
	87.001	91.9791			87.129	95.805			17.6419	3082.93	17.6419	1908.54			31.6334	9640.43	31.6334	9540.15			540.533	0.84059	540.533	0.8707			540.533	1.57332	540.533	1.49804
	87.085	91.9687			87.213	95.7977			17.6619	2950.13	17.6619	1745.13			31.6533	10062.3	31.6533	9761.79			540.774	0.84077	540.774	0.87062			540.774	1.58225	540.774	1.50546
	87.167	91.9582			87.296	95.7904			17.6818	3042.33	17.6818	1866.72			31.6733	10214.2	31.6733	9891.54			541.016	0.84105	541.016	0.87048			541.016	1.59141	541.016	1.51321
	87.252	91.9478			87.38	95.7832			17.7018	3081.53	17.7018	1870.32			31.6932	10555.3	31.6932	10320.4			541.257	0.84113	541.257	0.87032			541.257	1.60092	541.257	1.52135
	87.335	91.9373			87.463	95.7758			17.7217	2916.73	17.7217	1936.91			31.7132	10489.5	31.7132	10546.3			541.498	0.84097	541.498	0.87013			541.498	1.61075	541.498	1.52969
	87.419	91.9269			87.546	95.7685			17.7417	3148.93	17.7417	1923.5			31.7331	10925.9	31.7331	10780.3			541.739	0.84098	541.739	0.87017			541.739	1.62065	541.739	1.5383
	87.502	91.9164			87.631	95.7612			17.7616	3065.13	17.7616	1803.09			31.7531	11268.3	31.7531	10844.5			541.98	0.84098	541.98	0.87029			541.98	1.6307	541.98	1.547
	87.586	91.9059			87.713	95.7539			17.7816	3115.33	17.7816	2064.69			31.7731	11390.8	31.7731	11025.7			542.221	0.84117	542.221	0.87034			542.221	1.6411	542.221	1.55591
	87.669	91.8955			87.795	95.7467			17.8015	3038.53	17.8015	1926.28			31.793	11698.5	31.793	11189			542.462	0.84149	542.462	0.87052			542.462	1.65175	542.462	1.56505
	87.751	91.885			87.879	95.7393			17.8215	3204.73	17.8215	2227.87			31.813	11749.3	31.813	11429.5			542.703	0.84174	542.703	0.87061			542.703	1.66265	542.703	1.57419
	87.833	91.8746			87.962	95.7319			17.8415	3088.93	17.8415	1966.47			31.8329	11925.2	31.8329	11374			542.944	0.84204	542.944	0.8704			542.944	1.67382	542.944	1.58328
	87.916	91.8641			88.046	95.7245			17.8614	3154.13	17.8614	1844.06			31.8529	12280.2	31.8529	11776.6			543.185	0.84274	543.185	0.87016			543.185	1.68516	543.185	1.59238
	87.999	91.8539			88.129	95.7173			17.8814	3043.33	17.8814	1904.65			31.8728	12235.3	31.8728	11964.4			543.427	0.84336	543.427	0.87003			543.427	1.69664	543.427	1.60154
	88.081	91.8438			88.212	95.7099			17.9013	3240.53	17.9013	2130.24			31.8928	12805.6	31.8928	12216.2			543.668	0.8436	543.668	0.86974			543.668	1.70822	543.668	1.61079
	88.164	91.8335			88.295	95.7027			17.9213	3273.73	17.9213	2120.84			31.9127	12621.9	31.9127	12182.1			543.909	0.84379	543.909	0.86926			543.909	1.71999	543.909	1.62027
	88.247	91.8232			88.38	95.6955			17.9412	3076.93	17.9412	2120.43			31.9327	12843.4	31.9327	12402.1			544.15	0.84422	544.15	0.8689			544.15	1.73203	544.15	1.63019
	88.329	91.8132			88.464	95.6882			17.9612	3163.13	17.9612	2152.02			31.9526	12924	31.9526	12467.2			544.391	0.84466	544.391	0.86874			544.391	1.74432	544.391	1.64064
	88.413	91.803			88.547	95.6808			17.9811	3121.33	17.9811	2011.61			31.9726	13332.7	31.9726	12771.5			544.632	0.84485	544.632	0.86862			544.632	1.75689	544.632	1.65143
	88.496	91.7931			88.63	95.6737			18.0011	3231.53	18.0011	2010.21			31.9926	13214.6	31.9926	12697.8			544.873	0.84484	544.873	0.86842			544.873	1.76957	544.873	1.66238
	88.58	91.7836			88.713	95.6663			18.021	3195.73	18.021	2122.8			32.0125	13406.5	32.0125	12565.2			545.114	0.84482	545.114	0.86813			545.114	1.78244	545.114	1.67351
	88.663	91.7737			88.797	95.6591			18.041	3039.93	18.041	1977.39			32.0325	13638.6	32.0325	12846.7			545.355	0.84508	545.355	0.86799			545.355	1.79583	545.355	1.68502
	88.746	91.764			88.881	95.6519			18.061	3158.13	18.061	2160.99			32.0524	13481.7	32.0524	12779.3			545.596	0.84537	545.596	0.86794			545.596	1.80962	545.596	1.69685
	88.829	91.7545			88.964	95.6446			18.0809	3173.33	18.0809	2237.58			32.0724	13768	32.0724	13025			545.837	0.84532	545.837	0.86787			545.837	1.82376	545.837	1.70868
	88.911	91.7449			89.048	95.6376			18.1009	3180.53	18.1009	2276.17			32.0923	13574.4	32.0923	12928.8			546.079	0.84512	546.079	0.8678			546.079	1.83811	546.079	1.72044
	88.994	91.7354			89.131	95.6302			18.1208	3206.73	18.1208	2143.76			32.1123	13595.9	32.1123	12915.7			546.32	0.84504	546.32	0.86793			546.32	1.85249	546.32	1.73236
	89.077	91.7255			89.214	95.6229			18.1408	3408.93	18.1408	2179.36			32.1322	13669.6	32.1322	12744.7			546.561	0.84502	546.561	0.8682			546.561	1.86684	546.561	1.74456
	89.159	91.7158			89.298	95.6158			18.1607	3221.13	18.1607	2065.95			32.1522	13651.3	32.1522	12839.8			546.802	0.84499	546.802	0.86834			546.802	1.88145	546.802	1.75691
	89.242	91.7064			89.382	95.6088			18.1807	3174.33	18.1807	2137.54			32.1721	13835.2	32.1721	12798			547.043	0.84508	547.043	0.86852			547.043	1.89672	547.043	1.76957
	89.323	91.697			89.465	95.6016			18.2006	3236.53	18.2006	2304.13			32.1921	13476.1	32.1921	12723.3			547.284	0.84525	547.284	0.86888			547.284	1.91273	547.284	1.78244
	89.407	91.6874			89.548	95.5946			18.2206	3282.73	18.2206	2089.73			32.2121	13732.2	32.2121	12672.7			547.525	0.84558	547.525	0.86935			547.525	1.92932	547.525	1.79565
	89.489	91.6779			89.632	95.5875			18.2405	3208.93	18.2405	2068.32			32.232	13424.4	32.232	12402.2			547.766	0.84598	547.766	0.86977			547.766	1.94615	547.766	1.80954
	89.571	91.6684			89.715	95.5804			18.2605	3262.13	18.2605	2267.91			32.252	13619.7	32.252	12386.7			548.007	0.84621	548.007	0.87001			548.007	1.9633	548.007	1.8238
	89.654	91.659			89.799	95.5733			18.2805	3413.33	18.2805	2147.51			32.2719	13413.1	32.2719	12259.4			548.248	0.84665	548.248	0.87009			548.248	1.98053	548.248	1.83812
	89.736	91.6495			89.882	95.5661			18.3004	3299.53	18.3004	2292.1			32.2919	13108.7	32.2919	12313.2			548.489	0.84747	548.489	0.87007			548.489	1.99764	548.489	1.85257
	89.818	91.6401			89.966	95.5587			18.3204	3314.73	18.3204	2204.69			32.3118	13061.3	32.3118	12010.1			548.731	0.84834	548.731	0.87016			548.731	2.01517	548.731	1.86722
	89.901	91.6307			90.05	95.5515			18.3403	3345.93	18.3403	2241.28			32.3318	12971.1	32.3318	11851			548.972	0.84895	548.972	0.87025			548.972	2.03327	548.972	1.88194
	89.984	91.6213			90.134	95.5443			18.3603	3284.13	18.3603	2475.88			32.3517	12646.9	32.3517	11663.1			549.213	0.84942	549.213	0.87028			549.213	2.05173	549.213	1.89683
	90.067	91.6119			90.218	95.5372			18.3802	3564.33	18.3802	2292.47			32.3717	12670.9	32.3717	11567.2			549.454	0.84975	549.454	0.87027			549.454	2.07039	549.454	1.91172
	90.148	91.6024			90.302	95.53			18.4002	3325.53	18.4002	2361.06			32.3916	12406	32.3916	10932.4			549.695	0.85007	549.695	0.8702			549.695	2.08906	549.695	1.92633
	90.231	91.5929			90.386	95.5227			18.4201	3297.73	18.4201	2263.65			32.4116	12061.2	32.4116	11045.8			549.936	0.85053	549.936	0.87034			549.936	2.1079	549.936	1.94086
	90.315	91.5835			90.469	95.5155			18.4401	3380.93	18.4401	2342.25			32.4315	11888.5	32.4315	10596.2			550.177	0.85092	550.177	0.87074			550.177	2.12715	550.177	1.95556
	90.398	91.574			90.552	95.5084			18.46	3357.13	18.46	2326.84			32.4515	11559.9	32.4515	10576.7			550.418	0.85133	550.418	0.87093			550.418	2.14675	550.418	1.97072
	90.482	91.5646			90.635	95.5011			18.48	3354.33	18.48	2405.43			32.4715	11716.4	32.4715	10330.3			550.659	0.85169	550.659	0.87091			550.659	2.16624	550.659	1.98575
	90.566	91.5552			90.717	95.4937			18.5	3403.53	18.5	2420.03			32.4914	11397	32.4914	9802.03			550.9	0.85194	550.9	0.87117			550.9	2.18521	550.9	2.00058
	90.648	91.5458			90.801	95.4864			18.5199	3340.73	18.5199	2435.62			32.5114	11206.8	32.5114	9859.82			551.142	0.85214	551.142	0.87156			551.142	2.20391	551.142	2.01529
	90.732	91.5364			90.884	95.4791			18.5399	3364.93	18.5399	2383.21			32.5313	10884.6	32.5313	9635.71			551.383	0.85241	551.383	0.87203			551.383	2.22291	551.383	2.02992
	90.816	91.527			90.966	95.4718			18.5598	3416.13	18.5598	2395.8			32.5513	10865.5	32.5513	9666.68			551.624	0.85282	551.624	0.8725			551.624	2.24231	551.624	2.0446
	90.898	91.5176			91.05	95.4646			18.5798	3467.33	18.5798	2275.4			32.5712	10517.6	32.5712	9127.74			551.865	0.85321	551.865	0.87293			551.865	2.26199	551.865	2.05921
	90.983	91.5082			91.133	95.4576			18.5997	3432.53	18.5997	2494.99			32.5912	10562.7	32.5912	8790.9			552.106	0.85332	552.106	0.87319			552.106	2.28165	552.106	2.07357
	91.066	91.4988			91.214	95.4504			18.6197	3454.73	18.6197	2406.58			32.6111	10038	32.6111	8850.14			552.347	0.85308	552.347	0.87305			552.347	2.30136	552.347	2.08795
	91.15	91.4893			91.297	95.4431			18.6396	3528.93	18.6396	2486.17			32.6311	9665.37	32.6311	8525.47			552.588	0.85293	552.588	0.87278			552.588	2.32114	552.588	2.10252
	91.234	91.4799			91.38	95.4359			18.6596	3561.13	18.6596	2442.77			32.651	9699.84	32.651	8582.89			552.829	0.85283	552.829	0.87244			552.829	2.34088	552.829	2.11746
	91.318	91.4705			91.462	95.4287			18.6795	3384.33	18.6795	2437.36			32.671	9492.41	32.671	8633.4			553.07	0.85281	553.07	0.872			553.07	2.36072	553.07	2.13263
	91.401	91.4611			91.544	95.4214			18.6995	3459.53	18.6995	2522.95			32.691	9059.08	32.691	8189.99			553.311	0.85284	553.311	0.8714			553.311	2.38009	553.311	2.14782
	91.485	91.4517			91.626	95.4143			18.7194	3505.73	18.7194	2487.54			32.7109	8997.85	32.7109	7749.67			553.552	0.8527	553.552	0.87089			553.552	2.39915	553.552	2.16261
	91.568	91.4423			91.708	95.4072			18.7394	3375.93	18.7394	2468.14			32.7309	9086.73	32.7309	7991.44			553.794	0.8526	553.794	0.87052			553.794	2.41804	553.794	2.17739
	91.653	91.4329			91.791	95.4001			18.7594	3450.14	18.7594	2570.73			32.7508	8846.7	32.7508	7675.29			554.035	0.85268	554.035	0.87032			554.035	2.43641	554.035	2.19228
	91.736	91.4235			91.872	95.393			18.7793	3420.33	18.7793	2519.32			32.7708	8560.78	32.7708	7633.23			554.276	0.85273	554.276	0.8704			554.276	2.45431	554.276	2.20718
	91.819	91.4141			91.956	95.386			18.7993	3510.54	18.7993	2413.92			32.7907	8447.95	32.7907	7438.25			554.517	0.85264	554.517	0.8705			554.517	2.47233	554.517	2.22202
	91.902	91.4046			92.039	95.3787			18.8192	3469.73	18.8192	2624.51			32.8107	8160.22	32.8107	7192.36			554.758	0.85269	554.758	0.87085			554.758	2.49132	554.758	2.2368
	91.987	91.3952			92.121	95.3716			18.8392	3447.94	18.8392	2594.1			32.8306	8114.59	32.8306	7015.55			554.999	0.85279	554.999	0.87161			554.999	2.51066	554.999	2.25146
	92.07	91.3858			92.203	95.3647			18.8591	3329.13	18.8591	2533.69			32.8506	7889.06	32.8506	6956.82			555.24	0.85272	555.24	0.87224			555.24	2.5296	555.24	2.26576
	92.153	91.3764			92.286	95.3578			18.8791	3559.33	18.8791	2472.29			32.8705	7932.63	32.8705	6689.18			555.481	0.8525	555.481	0.8726			555.481	2.54791	555.481	2.27981
	92.236	91.367			92.368	95.3508			18.899	3545.53	18.899	2564.88			32.8905	7770.29	32.8905	6666.62			555.722	0.85264	555.722	0.87303			555.722	2.56591	555.722	2.29359
	92.318	91.3576			92.451	95.3436			18.919	3558.73	18.919	2521.47			32.9105	7435.04	32.9105	6543.13			555.963	0.85303	555.963	0.87359			555.963	2.58392	555.963	2.30692
	92.402	91.3482			92.533	95.3364			18.9389	3473.93	18.9389	2526.06			32.9304	7295.89	32.9304	6304.73			556.205	0.8531	556.205	0.87385			556.205	2.6016	556.205	2.32023
	92.485	91.3388			92.616	95.3292			18.9589	3648.13	18.9589	2664.66			32.9504	7194.84	32.9504	6260.41			556.446	0.85294	556.446	0.87366			556.446	2.61912	556.446	2.33352
	92.568	91.3297			92.698	95.3221			18.9789	3626.34	18.9789	2480.25			32.9703	7070.87	32.9703	6048.17			556.687	0.85305	556.687	0.87349			556.687	2.6365	556.687	2.34638
	92.65	91.3204			92.781	95.3151			18.9988	3527.53	18.9988	2699.84			32.9903	6983	32.9903	5940.01			556.928	0.85375	556.928	0.87378			556.928	2.65394	556.928	2.35962
	92.733	91.3111			92.863	95.3081			19.0188	3515.74	19.0188	2569.44			33.0102	6801.23	33.0102	6001.92			557.169	0.8547	557.169	0.87412			557.169	2.67169	557.169	2.37397
	92.817	91.302			92.945	95.301			19.0387	3673.93	19.0387	2646.03			33.0302	6653.54	33.0302	5805.92			557.41	0.85511	557.41	0.87414			557.41	2.68911	557.41	2.3878
	92.899	91.2928			93.027	95.2939			19.0587	3679.14	19.0587	2576.62			33.0501	6587.94	33.0501	5729.99			557.651	0.85498	557.651	0.87422			557.651	2.70604	557.651	2.40047
	92.982	91.2838			93.111	95.2867			19.0786	3569.33	19.0786	2457.21			33.0701	6491.43	33.0701	5705.14			557.892	0.85516	557.892	0.87428			557.892	2.72302	557.892	2.41293
	93.064	91.2749			93.193	95.2797			19.0986	3528.54	19.0986	2592.81			33.09	6256.01	33.09	5600.36			558.133	0.85557	558.133	0.87433			558.133	2.73969	558.133	2.42566
	93.147	91.2659			93.276	95.2727			19.1185	3616.73	19.1185	2574.4			33.11	6103.68	33.11	5549.66			558.374	0.85573	558.374	0.87421			558.374	2.75603	558.374	2.43793
	93.23	91.257			93.358	95.2657			19.1385	3678.94	19.1385	2610.99			33.13	6186.44	33.13	5211.03			558.615	0.85567	558.615	0.87399			558.615	2.77193	558.615	2.45004
	93.313	91.248			93.441	95.2588			19.1584	3512.13	19.1584	2652.58			33.1499	6099.28	33.1499	5200.48			558.857	0.85588	558.857	0.87421			558.857	2.78797	558.857	2.46239
	93.396	91.2387			93.524	95.2519			19.1784	3559.34	19.1784	2517.18			33.1699	5977.21	33.1699	5151			559.098	0.85636	559.098	0.87444			559.098	2.80419	559.098	2.47469
	93.479	91.2295			93.607	95.2449			19.1984	3591.54	19.1984	2640.77			33.1898	5647.23	33.1898	5052.59			559.339	0.85683	559.339	0.87446			559.339	2.82016	559.339	2.48682
	93.563	91.2205			93.689	95.238			19.2183	3681.73	19.2183	2791.36			33.2098	5759.33	33.2098	4996.25			559.58	0.85722	559.58	0.87446			559.58	2.8359	559.58	2.49838
	93.646	91.212			93.774	95.2311			19.2383	3643.94	19.2383	2714.96			33.2297	5693.51	33.2297	4782.99			559.821	0.85747	559.821	0.87431			559.821	2.85122	559.821	2.51001
	93.73	91.2036			93.856	95.2239			19.2582	3682.13	19.2582	2626.55			33.2497	5336.77	33.2497	4771.79			560.062	0.85748	560.062	0.87399			560.062	2.86584	560.062	2.52185
	93.813	91.1951			93.941	95.2169			19.2782	3722.34	19.2782	2597.14			33.2696	5394.12	33.2696	4649.67			560.303	0.85753	560.303	0.87377			560.303	2.88048	560.303	2.5334
	93.897	91.1863			94.024	95.21			19.2981	3651.53	19.2981	2617.73			33.2896	5256.55	33.2896	4550.61			560.544	0.8578	560.544	0.87372			560.544	2.89518	560.544	2.54497
	93.981	91.1777			94.107	95.2029			19.3181	3564.74	19.3181	2600.33			33.3095	5168.06	33.3095	4608.63			560.785	0.85804	560.785	0.8738			560.785	2.90969	560.785	2.55625
	94.066	91.169			94.19	95.1958			19.338	3643.93	19.338	2803.92			33.3295	5060.65	33.3295	4359.71			561.026	0.85837	561.026	0.87393			561.026	2.92401	561.026	2.56716
	94.15	91.16			94.274	95.1887			19.358	3592.14	19.358	2697.51			33.3494	4909.31	33.3494	4334.86			561.267	0.85869	561.267	0.874			561.267	2.93813	561.267	2.57784
	94.234	91.1516			94.357	95.1815			19.3779	3600.33	19.3779	2626.1			33.3694	4809.06	33.3694	4192.07			561.509	0.859	561.509	0.87436			561.509	2.95192	561.509	2.58814
	94.318	91.1431			94.441	95.1742			19.3979	3474.54	19.3979	2720.7			33.3894	4788.88	33.3894	4163.35			561.75	0.85943	561.75	0.87476			561.75	2.96551	561.75	2.59821
	94.402	91.1346			94.524	95.1673			19.4178	3497.73	19.4178	2579.29			33.4093	4764.78	33.4093	4088.7			561.991	0.85967	561.991	0.8748			561.991	2.97867	561.991	2.60799
	94.487	91.1261			94.607	95.1603			19.4378	3705.94	19.4378	2536.88			33.4293	4512.75	33.4293	3967.11			562.232	0.85962	562.232	0.87462			562.232	2.99154	562.232	2.6174
	94.572	91.1177			94.69	95.1531			19.4578	3704.14	19.4578	2618.48			33.4492	4624.8	33.4492	3985.58			562.473	0.85965	562.473	0.87467			562.473	3.00418	562.473	2.62682
	94.656	91.1093			94.773	95.146			19.4777	3456.34	19.4777	2561.07			33.4692	4237.92	33.4692	3649.11			562.714	0.85994	562.714	0.87479			562.714	3.01669	562.714	2.63612
	94.74	91.1008			94.857	95.1389			19.4977	3690.54	19.4977	2796.66			33.4891	4398.12	33.4891	3608.71			562.955	0.85995	562.955	0.87483			562.955	3.02886	562.955	2.64483
	94.826	91.0924			94.94	95.1319			19.5176	3650.74	19.5176	2690.25			33.5091	4181.38	33.5091	3688.37			563.196	0.85974	563.196	0.87477			563.196	3.04083	563.196	2.65309
	94.91	91.0839			95.023	95.125			19.5376	3797.94	19.5376	2665.85			33.529	4174.72	33.529	3634.09			563.437	0.85968	563.437	0.87502			563.437	3.0526	563.437	2.66127
	94.995	91.0755			95.106	95.1178			19.5575	3696.13	19.5575	2665.44			33.549	4110.13	33.549	3680.87			563.678	0.85996	563.678	0.87585			563.678	3.06432	563.678	2.66893
	95.08	91.0671			95.191	95.1108			19.5775	3666.34	19.5775	2654.03			33.5689	3979.61	33.5689	3605.71			563.92	0.86071	563.92	0.87703			563.92	3.07606	563.92	2.67623
	95.166	91.0587			95.275	95.1039			19.5974	3551.53	19.5974	2650.62			33.5889	3826.16	33.5889	3354.61			564.161	0.86169	564.161	0.87804			564.161	3.08787	564.161	2.68346
	95.25	91.0502			95.358	95.097			19.6174	3585.74	19.6174	2785.22			33.6089	4064.77	33.6089	3491.57			564.402	0.8623	564.402	0.87861			564.402	3.099	564.402	2.69051
	95.334	91.0418			95.442	95.09			19.6373	3500.93	19.6373	2600.81			33.6288	3978.45	33.6288	3231.58			564.643	0.86282	564.643	0.8792			564.643	3.10934	564.643	2.69731
	95.419	91.0334			95.525	95.083			19.6573	3481.14	19.6573	2631.4			33.6488	3721.2	33.6488	3242.65			564.884	0.86322	564.884	0.8797			564.884	3.11902	564.884	2.7042
	95.502	91.0251			95.608	95.076			19.6773	3658.34	19.6773	2672			33.6687	3654.01	33.6687	3089.77			565.125	0.86344	565.125	0.88007			565.125	3.12851	565.125	2.71102
	95.588	91.0167			95.691	95.069			19.6972	3685.54	19.6972	2727.59			33.6887	3535.89	33.6887	3204.95			565.366	0.86354	565.366	0.88031			565.366	3.13758	565.366	2.71729
	95.67	91.0083			95.776	95.062			19.7172	3605.74	19.7172	2637.18			33.7086	3605.83	33.7086	3151.18			565.607	0.86374	565.607	0.8805			565.607	3.14598	565.607	2.72303
	95.754	91			95.858	95.0549			19.7371	3664.94	19.7371	2638.77			33.7286	3652.83	33.7286	3103.47			565.848	0.86395	565.848	0.88061			565.848	3.15421	565.848	2.72898
	95.837	90.9916			95.941	95.0478			19.7571	3713.14	19.7571	2766.37			33.7485	3636.89	33.7485	3049.8			566.089	0.86396	566.089	0.88052			566.089	3.16246	566.089	2.73488
	95.92	90.9832			96.025	95.0406			19.777	3609.34	19.777	2670.96			33.7685	3525.02	33.7685	2899.19			566.33	0.86408	566.33	0.88048			566.33	3.17037	566.33	2.74004
	96.003	90.9749			96.108	95.0335			19.797	3668.54	19.797	2627.55			33.7884	3698.2	33.7884	2785.63			566.572	0.86417	566.572	0.88055			566.572	3.17786	566.572	2.74457
	96.085	90.9665			96.191	95.0264			19.8169	3615.74	19.8169	2750.14			33.8084	3530.45	33.8084	2887.12			566.813	0.86417	566.813	0.88049			566.813	3.18477	566.813	2.74893
	96.168	90.9579			96.274	95.0195			19.8369	3660.94	19.8369	2563.74			33.8284	3407.75	33.8284	2879.66			567.054	0.86412	567.054	0.88056			567.054	3.19094	567.054	2.75323
	96.251	90.9496			96.358	95.0125			19.8568	3664.14	19.8568	2646.33			33.8483	3342.11	33.8483	2884.25			567.295	0.86393	567.295	0.8808			567.295	3.19653	567.295	2.7569
	96.333	90.9412			96.441	95.0056			19.8768	3719.34	19.8768	2733.92			33.8683	3270.52	33.8683	2833.89			567.536	0.86374	567.536	0.88098			567.536	3.20172	567.536	2.76015
	96.415	90.9328			96.525	94.9988			19.8968	3652.54	19.8968	2691.52			33.8882	3273.99	33.8882	2733.57			567.777	0.86366	567.777	0.88113			567.777	3.20656	567.777	2.76289
	96.497	90.9245			96.609	94.9919			19.9167	3483.74	19.9167	2568.11			33.9082	3199.52	33.9082	2971.3			568.018	0.86371	568.018	0.88128			568.018	3.21092	568.018	2.76516
	96.579	90.9161			96.694	94.9848			19.9367	3599.94	19.9367	2539.7			33.9281	3298.09	33.9281	2760.07			568.259	0.86361	568.259	0.88145			568.259	3.21457	568.259	2.76712
	96.661	90.9077			96.778	94.9777			19.9566	3711.14	19.9566	2740.29			33.9481	3184.72	33.9481	2684.89			568.5	0.86358	568.5	0.88186			568.5	3.21792	568.5	2.76873
	96.743	90.8994			96.862	94.9707			19.9766	3583.34	19.9766	2597.89			33.968	3032.41	33.968	2536.75			568.741	0.86349	568.741	0.88216			568.741	3.22126	568.741	2.76972
	96.826	90.891			96.946	94.9636			19.9965	3657.54	19.9965	2769.48			33.988	2964.14	33.988	2619.66			568.982	0.86334	568.982	0.88242			568.982	3.22415	568.982	2.76998
	96.907	90.8826			97.031	94.9566			20.0165	3559.74	20.0165	2606.07			34.0079	2982.92	34.0079	2477.61			569.224	0.86322	569.224	0.88273			569.224	3.22628	569.224	2.76977
	96.988	90.8743			97.116	94.9496			20.0364	3486.94	20.0364	2556.66			34.0279	2914.75	34.0279	2576.6			569.465	0.863	569.465	0.88294			569.465	3.2282	569.465	2.76907
	97.071	90.8659			97.201	94.9426			20.0564	3613.14	20.0564	2557.26			34.0479	2828.63	34.0479	2476.62			569.706	0.86248	569.706	0.88304			569.706	3.22992	569.706	2.76797
	97.153	90.8575			97.285	94.9356			20.0763	3720.34	20.0763	2619.85			34.0678	2866.55	34.0678	2618.69			569.947	0.86215	569.947	0.88305			569.947	3.23071	569.947	2.76717
	97.235	90.8492			97.37	94.9287			20.0963	3514.54	20.0963	2635.44			34.0878	2833.52	34.0878	2361.8			570.188	0.86194	570.188	0.88289			570.188	3.2303	570.188	2.76683
	97.317	90.8408			97.454	94.9218			20.1163	3609.74	20.1163	2676.04			34.1077	2828.54	34.1077	2313.95			570.429	0.86142	570.429	0.88253			570.429	3.22956	570.429	2.7661
	97.398	90.8324			97.537	94.9149			20.1362	3587.94	20.1362	2647.63			34.1277	2788.6	34.1277	2376.13			570.67	0.86096	570.67	0.88216			570.67	3.22909	570.67	2.76496
	97.48	90.8241			97.621	94.908			20.1562	3574.14	20.1562	2716.22			34.1476	2578.7	34.1476	2153.35			570.911	0.86099	570.911	0.88207			570.911	3.22848	570.911	2.76372
	97.562	90.8157			97.705	94.9009			20.1761	3507.34	20.1761	2677.81			34.1676	2777.84	34.1676	2254.6			571.152	0.86121	571.152	0.88193			571.152	3.22731	571.152	2.76232
	97.645	90.8074			97.788	94.8937			20.1961	3535.54	20.1961	2634.41			34.1875	2521.03	34.1875	2110.89			571.393	0.86135	571.393	0.88171			571.393	3.22501	571.393	2.76018
	97.726	90.799			97.872	94.8867			20.216	3673.74	20.216	2612			34.2075	2512.25	34.2075	2077.21			571.635	0.86132	571.635	0.88151			571.635	3.2214	571.635	2.75752
	97.809	90.7906			97.955	94.8796			20.236	3740.94	20.236	2576.59			34.2274	2431.52	34.2274	2102.57			571.876	0.86113	571.876	0.88135			571.876	3.21702	571.876	2.75451
	97.89	90.7822			98.039	94.8728			20.2559	3548.14	20.2559	2782.18			34.2474	2267.82	34.2474	1978.96			572.117	0.86118	572.117	0.88143			572.117	3.21259	572.117	2.75066
	97.972	90.7739			98.123	94.8659			20.2759	3586.34	20.2759	2589.78			34.2673	2243.16	34.2673	1989.38			572.358	0.86141	572.358	0.88169			572.358	3.20772	572.358	2.74634
	98.055	90.7655			98.206	94.859			20.2958	3409.54	20.2958	2585.37			34.2873	2260.53	34.2873	1914.83			572.599	0.86155	572.599	0.88197			572.599	3.20302	572.599	2.74168
	98.138	90.7575			98.29	94.8521			20.3158	3571.74	20.3158	2588.96			34.3073	2136.95	34.3073	1790.31			572.84	0.86157	572.84	0.88215			572.84	3.19865	572.84	2.73672
	98.219	90.7493			98.373	94.8453			20.3357	3653.94	20.3357	2564.55			34.3272	2131.39	34.3272	1702.82			573.081	0.86156	573.081	0.88234			573.081	3.19344	573.081	2.73151
	98.302	90.7414			98.457	94.8383			20.3557	3568.14	20.3557	2671.15			34.3472	1951.87	34.3472	1645.35			573.322	0.86167	573.322	0.88258			573.322	3.18762	573.322	2.72592
	98.386	90.7337			98.539	94.8314			20.3757	3627.34	20.3757	2758.74			34.3671	1954.38	34.3671	1628.92			573.563	0.86189	573.563	0.88281			573.563	3.18164	573.563	2.71976
	98.469	90.7259			98.623	94.8245			20.3956	3614.54	20.3956	2555.33			34.3871	1840.92	34.3871	1559.51			573.804	0.8621	573.804	0.88287			573.804	3.17531	573.804	2.71376
	98.552	90.7177			98.705	94.8176			20.4156	3552.74	20.4156	2554.93			34.407	1821.49	34.407	1453.12			574.045	0.86225	574.045	0.88304			574.045	3.16846	574.045	2.70814
	98.635	90.7097			98.788	94.8108			20.4355	3627.94	20.4355	2760.52			34.427	1745.09	34.427	1332.76			574.287	0.8625	574.287	0.8833			574.287	3.161	574.287	2.70223
	98.717	90.702			98.871	94.8039			20.4555	3559.14	20.4555	2687.11			34.4469	1660.72	34.4469	1275.43			574.528	0.86276	574.528	0.8835			574.528	3.15299	574.528	2.69624
	98.801	90.694			98.953	94.7971			20.4754	3801.34	20.4754	2632.7			34.4669	1563.38	34.4669	1252.11			574.769	0.86305	574.769	0.88383			574.769	3.14465	574.769	2.68975
	98.886	90.6865			99.036	94.7901			20.4954	3607.54	20.4954	2699.3			34.4868	1509.06	34.4868	1171.82			575.01	0.86338	575.01	0.88411			575.01	3.13659	575.01	2.68314
	98.969	90.6789			99.119	94.7831			20.5153	3485.74	20.5153	2638.89			34.5068	1485.77	34.5068	1234.55			575.251	0.86386	575.251	0.8843			575.251	3.129	575.251	2.67676
	99.053	90.671			99.202	94.7762			20.5353	3620.94	20.5353	2580.48			34.5268	1475.5	34.5268	1049.3			575.492	0.86429	575.492	0.88467			575.492	3.12121	575.492	2.67034
	99.137	90.663			99.285	94.7694			20.5552	3661.14	20.5552	2610.07			34.5467	1372.26	34.5467	1044.07			575.733	0.86447	575.733	0.88482			575.733	3.11264	575.733	2.66354
	99.221	90.6553			99.367	94.7626			20.5752	3602.34	20.5752	2700.67			34.5667	1244.03	34.5667	889.86			575.974	0.86437	575.974	0.88454			575.974	3.10316	575.974	2.65625
	99.305	90.6476			99.451	94.7558			20.5952	3686.54	20.5952	2516.26			34.5866	1126.83	34.5866	903.666			576.215	0.86419	576.215	0.88407			576.215	3.09355	576.215	2.64885
	99.389	90.6397			99.533	94.749			20.6151	3561.74	20.6151	2674.85			34.6066	1113.65	34.6066	741.489			576.456	0.86428	576.456	0.88382			576.456	3.08401	576.456	2.64183
	99.473	90.6321			99.617	94.7422			20.6351	3628.94	20.6351	2612.45			34.6265	1073.49	34.6265	749.328			576.698	0.86425	576.698	0.88357			576.698	3.07402	576.698	2.63463
	99.556	90.6245			99.7	94.7354			20.655	3518.14	20.655	2556.04			34.6465	1128.35	34.6465	709.182			576.939	0.86378	576.939	0.88309			576.939	3.06402	576.939	2.62688
	99.639	90.617			99.783	94.7286			20.675	3471.34	20.675	2609.63			34.6664	986.22	34.6664	796.05			577.18	0.86325	577.18	0.88281			577.18	3.0542	577.18	2.61868
	99.723	90.6095			99.866	94.7217			20.6949	3555.54	20.6949	2615.22			34.6864	924.11	34.6864	648.932			577.421	0.86288	577.421	0.88281			577.421	3.04412	577.421	2.6103
	99.806	90.6021			99.948	94.7149			20.7149	3503.74	20.7149	2557.82			34.7063	806.015	34.7063	541.826			577.662	0.86274	577.662	0.88302			577.662	3.03418	577.662	2.60207
	99.889	90.5943			100.032	94.7081			20.7348	3569.94	20.7348	2589.41			34.7263	779.934	34.7263	583.732			577.903	0.86266	577.903	0.88317			577.903	3.02453	577.903	2.59404
	99.972	90.5868			100.114	94.7013			20.7548	3515.14	20.7548	2613			34.7463	626.866	34.7463	503.648			578.144	0.86273	578.144	0.88333			578.144	3.01505	578.144	2.58608
	100.055	90.5793			100.198	94.6945			20.7747	3482.34	20.7747	2627.6			34.7662	619.811	34.7662	497.575			578.385	0.86298	578.385	0.88363			578.385	3.00585	578.385	2.57803
	100.138	90.5719			100.28	94.6877			20.7947	3538.54	20.7947	2449.19			34.7862	650.766	34.7862	433.511			578.626	0.86319	578.626	0.88369			578.626	2.99688	578.626	2.56982
	100.222	90.5645			100.363	94.6808			20.8147	3467.75	20.8147	2677.78			34.8061	634.732	34.8061	374.455			578.867	0.86337	578.867	0.88356			578.867	2.9875	578.867	2.56164
	100.305	90.557			100.447	94.674			20.8346	3496.94	20.8346	2552.37			34.8261	544.706	34.8261	311.406			579.108	0.8636	579.108	0.88339			579.108	2.97732	579.108	2.55332
	100.388	90.5495			100.531	94.6672			20.8546	3523.15	20.8546	2420.97			34.846	598.689	34.846	386.364			579.35	0.86385	579.35	0.88305			579.35	2.9665	579.35	2.5449
	100.472	90.5422			100.613	94.6603			20.8745	3535.34	20.8745	2521.56			34.866	519.679	34.866	308.327			579.591	0.86432	579.591	0.88306			579.591	2.95592	579.591	2.53659
	100.554	90.5348			100.696	94.6533			20.8945	3489.54	20.8945	2583.15			34.8859	405.674	34.8859	275.295			579.832	0.86519	579.832	0.88358			579.832	2.94623	579.832	2.5285
	100.638	90.5274			100.778	94.6465			20.9144	3477.74	20.9144	2456.74			34.9059	469.675	34.9059	224.267			580.073	0.8658	580.073	0.88378			580.073	2.93688	580.073	2.52069
	100.72	90.52			100.861	94.6397			20.9344	3470.94	20.9344	2656.34			34.9258	422.68	34.9258	322.242			580.314	0.86595	580.314	0.8836			580.314	2.92758	580.314	2.51359
	100.804	90.5127			100.943	94.6329			20.9543	3543.14	20.9543	2480.93			34.9458	428.687	34.9458	271.219			580.555	0.86613	580.555	0.88356			580.555	2.9186	580.555	2.50672
	100.886	90.5054			101.026	94.6261			20.9743	3547.34	20.9743	2489.52			34.9658	325.697	34.9658	210.197			580.796	0.86636	580.796	0.88387			580.796	2.90951	580.796	2.4999
	100.969	90.498			101.108	94.6193			20.9942	3431.54	20.9942	2366.12			34.9857	315.708	34.9857	215.175			581.037	0.86631	581.037	0.88412			581.037	2.9007	581.037	2.49357
	101.052	90.4907			101.191	94.6124			21.0142	3689.74	21.0142	2422.71			35.0057	274.718	35.0057	150.153			581.278	0.86606	581.278	0.884			581.278	2.89212	581.278	2.48705
	101.134	90.4834			101.274	94.6056			21.0342	3460.95	21.0342	2438.3			35.0256	276.727	35.0256	70.1299			581.519	0.86573	581.519	0.88374			581.519	2.88325	581.519	2.47956
	101.217	90.4761			101.356	94.5988			21.0541	3437.14	21.0541	2448.89			35.0456	149.734	35.0456	175.104			581.76	0.86591	581.76	0.88361			581.76	2.87448	581.76	2.47264
	101.3	90.4688			101.44	94.592			21.0741	3571.35	21.0741	2496.49			35.0655	289.738	35.0655	61.0755			582.002	0.86634	582.002	0.88355			582.002	2.86605	582.002	2.46674
	101.383	90.4614			101.522	94.5852			21.094	3410.54	21.094	2565.08			35.0855	228.738	35.0855	100.042			582.243	0.8664	582.243	0.88348			582.243	2.8575	582.243	2.4609
	101.466	90.4541			101.606	94.5784			21.114	3272.75	21.114	2567.67			35.1054	198.733	35.1054	150.004			582.484	0.86635	582.484	0.88337			582.484	2.84929	582.484	2.45471
	101.55	90.4468			101.689	94.5716			21.1339	3495.94	21.1339	2608.26			35.1254	204.721	35.1254	117.96			582.725	0.86659	582.725	0.8835			582.725	2.84116	582.725	2.44886
	101.634	90.4395			101.773	94.5648			21.1539	3364.15	21.1539	2492.86			35.1453	134.702	35.1453	70.9082			582.966	0.8669	582.966	0.88366			582.966	2.83309	582.966	2.44302
	101.716	90.4322			101.856	94.558			21.1738	3574.34	21.1738	2404.45			35.1653	134.675	35.1653	55.8478			583.207	0.86675	583.207	0.88343			583.207	2.82473	583.207	2.43663
	101.8	90.4248			101.94	94.5512			21.1938	3412.55	21.1938	2559.04			35.1852	74.6385	35.1852	21.7776			583.448	0.86627	583.448	0.88305			583.448	2.81623	583.448	2.43015
	101.883	90.4175			102.024	94.5444			21.2137	3406.74	21.2137	2501.64			35.2052	204.591	35.2052	106.696			583.689	0.86593	583.689	0.88282			583.689	2.80802	583.689	2.42408
	101.966	90.4102			102.107	94.5376			21.2337	3342.94	21.2337	2507.23			35.2252	103.532	35.2252	11.6022			583.93	0.86587	583.93	0.88279			583.93	2.80025	583.93	2.4188
	102.05	90.4029			102.191	94.5307			21.2536	3321.14	21.2536	2492.82			35.2451	25.4587	35.2451	60.4941			584.171	0.86575	584.171	0.88284			584.171	2.79295	584.171	2.4135
	102.133	90.3956			102.273	94.5239			21.2736	3408.34	21.2736	2510.41			35.2651	186.371	35.2651	-13.6296			584.413	0.86563	584.413	0.88274			584.413	2.7864	584.413	2.40803
	102.216	90.3882			102.357	94.5171			21.2936	3383.55	21.2936	2467.01			35.285	49.2666	35.285	78.2296			584.654	0.86564	584.654	0.88272			584.654	2.78	584.654	2.40289
	102.3	90.3809			102.44	94.5103			21.3135	3505.74	21.3135	2437.6			35.305	58.1443	35.305	-34.9298			584.895	0.86568	584.895	0.88285			584.895	2.77363	584.895	2.39781
	102.383	90.3736			102.523	94.5035			21.3335	3542.95	21.3335	2517.19			35.3249	-42.9974	35.3249	8.89053			585.136	0.86569	585.136	0.88303			585.136	2.76728	585.136	2.39317
	102.466	90.3663			102.606	94.4967			21.3534	3590.14	21.3534	2464.79			35.3449	86.8398	35.3449	-33.311			585.377	0.86545	585.377	0.88311			585.377	2.76113	585.377	2.38893
	102.55	90.359			102.69	94.4899			21.3734	3368.35	21.3734	2481.38			35.3648	70.6544	35.3648	71.4641			585.618	0.86531	585.618	0.88323			585.618	2.75536	585.618	2.38497
	102.633	90.3516			102.773	94.4831			21.3933	3500.54	21.3933	2438.97			35.3848	119.445	35.3848	-48.7858			585.859	0.86523	585.859	0.88314			585.859	2.75011	585.859	2.38165
	102.716	90.3443			102.856	94.4763			21.4133	3407.75	21.4133	2554.56			35.4047	26.209	35.4047	61.9377			586.1	0.86505	586.1	0.88301			586.1	2.7451	586.1	2.3785
	102.799	90.337			102.94	94.4695			21.4332	3375.94	21.4332	2376.16			35.4247	90.9455	35.4247	-60.367			586.341	0.86488	586.341	0.88295			586.341	2.7405	586.341	2.3756
	102.881	90.3297			103.024	94.4627			21.4532	3209.15	21.4532	2370.75			35.4447	13.6522	35.4447	79.2985			586.582	0.86494	586.582	0.88286			586.582	2.73637	586.582	2.37319
	102.965	90.3224			103.107	94.4558			21.4731	3479.34	21.4731	2428.34			35.4646	153.327	35.4646	-40.0675			586.823	0.86515	586.823	0.88279			586.823	2.73281	586.823	2.37094
	103.048	90.315			103.189	94.449			21.4931	3474.55	21.4931	2430.93			35.4846	79.9688	35.4846	89.5336			587.065	0.86533	587.065	0.88292			587.065	2.72962	587.065	2.36892
	103.131	90.3077			103.273	94.4422			21.5131	3507.75	21.5131	2430.53			35.5045	-39.4254	35.5045	-17.9001			587.306	0.86553	587.306	0.88318			587.306	2.72664	587.306	2.36752
	103.215	90.3004			103.357	94.4354			21.533	3342.95	21.533	2202.12			35.5245	58.1429	35.5245	54.6299			587.547	0.8658	587.547	0.88354			587.547	2.72383	587.547	2.36662
	103.298	90.2931			103.439	94.4286			21.553	3275.15	21.553	2481.71			35.5444	122.671	35.5444	109.122			587.788	0.86626	587.788	0.88397			587.788	2.7213	587.788	2.3659
	103.381	90.2858			103.521	94.4218			21.5729	3558.34	21.5729	2403.31			35.5644	32.1583	35.5644	40.5739			588.029	0.86677	588.029	0.8842			588.029	2.71926	588.029	2.36557
	103.464	90.2784			103.605	94.4151			21.5929	3479.55	21.5929	2401.9			35.5843	26.6013	35.5843	-67.0157			588.27	0.86661	588.27	0.88358			588.27	2.71727	588.27	2.36548
	103.549	90.2712			103.688	94.4083			21.6128	3383.74	21.6128	2279.49			35.6043	68.9981	35.6043	22.3511			588.511	0.86597	588.511	0.88282			588.511	2.71541	588.511	2.36561
	103.63	90.264			103.772	94.4016			21.6328	3310.95	21.6328	2320.08			35.6242	47.3466	35.6242	16.6726			588.752	0.86577	588.752	0.88253			588.752	2.71443	588.752	2.36596
	103.714	90.2569			103.854	94.3949			21.6527	3364.14	21.6527	2520.68			35.6442	41.6444	35.6442	37.9468			588.993	0.86588	588.993	0.88244			588.993	2.71397	588.993	2.36645
	103.798	90.2497			103.938	94.3881			21.6727	3389.35	21.6727	2160.27			35.6642	50.8891	35.6642	-33.828			589.234	0.86608	589.234	0.88249			589.234	2.71379	589.234	2.36669
	103.881	90.2425			104.021	94.3813			21.6926	3345.54	21.6926	2285.86			35.6841	-11.9216	35.6841	-50.6539			589.476	0.86616	589.476	0.88255			589.476	2.7138	589.476	2.36684
	103.964	90.2352			104.104	94.3745			21.7126	3345.75	21.7126	2388.46			35.7041	-72.7903	35.7041	60.4673			589.717	0.86619	589.717	0.88258			589.717	2.71402	589.717	2.36696
	104.047	90.2278			104.187	94.3678			21.7326	3143.95	21.7326	2355.05			35.724	-12.7193	35.724	94.5339			589.958	0.86624	589.958	0.88265			589.958	2.71465	589.958	2.36725
	104.13	90.2205			104.27	94.361			21.7525	3369.15	21.7525	2199.64			35.744	-50.7111	35.744	28.5438			590.199	0.86635	590.199	0.88282			590.199	2.71538	590.199	2.36747
	104.213	90.2132			104.353	94.3544			21.7725	3225.35	21.7725	2347.23			35.7639	18.2321	35.7639	0.49527			590.44	0.8664	590.44	0.88299			590.44	2.71605	590.44	2.36763
	104.295	90.2061			104.437	94.3478			21.7924	3312.55	21.7924	2300.83			35.7839	-43.8921	35.7839	-28.6138			590.681	0.8662	590.681	0.8828			590.681	2.71681	590.681	2.3683
	104.379	90.1988			104.52	94.3413			21.8124	3355.75	21.8124	2233.42			35.8038	-0.0861	35.8038	-11.7855			590.922	0.86603	590.922	0.8825			590.922	2.71759	590.922	2.36959
	104.462	90.1914			104.603	94.3349			21.8323	3343.95	21.8323	2210.01			35.8238	-34.3521	35.8238	-23.0217			591.163	0.86605	591.163	0.88243			591.163	2.71892	591.163	2.37118
	104.546	90.1841			104.687	94.3283			21.8523	3252.15	21.8523	2205.6			35.8437	-74.6924	35.8437	19.6756			591.404	0.86599	591.404	0.88241			591.404	2.72082	591.404	2.37267
	104.629	90.177			104.77	94.3217			21.8722	3261.35	21.8722	2224.2			35.8637	-18.1092	35.8637	-10.6955			591.645	0.86584	591.645	0.88231			591.645	2.72293	591.645	2.37455
	104.711	90.1704			104.853	94.3151			21.8922	3321.55	21.8922	2229.79			35.8836	-35.6047	35.8836	12.863			591.886	0.86547	591.886	0.88212			591.886	2.72522	591.886	2.37683
	104.795	90.1637			104.936	94.3086			21.9121	3280.75	21.9121	2376.38			35.9036	13.8189	35.9036	-35.6509			592.128	0.86506	592.128	0.88195			592.128	2.72774	592.128	2.37942
	104.878	90.1571			105.019	94.3024			21.9321	3141.95	21.9321	2295.98			35.9236	71.1595	35.9236	-4.23902			592.369	0.86486	592.369	0.88191			592.369	2.73052	592.369	2.3821
	104.961	90.1501			105.101	94.296			21.9521	3329.15	21.9521	2180.57			35.9435	-21.585	35.9435	19.0966			592.61	0.8648	592.61	0.8818			592.61	2.73373	592.61	2.38459
	105.045	90.1435			105.186	94.2895			21.972	3267.35	21.972	2296.16			35.9635	30.5832	35.9635	52.3541			592.851	0.86424	592.851	0.88127			592.851	2.73695	592.851	2.38684
	105.128	90.1371			105.269	94.283			21.992	3125.55	21.992	2292.75			35.9834	-25.3382	35.9834	-83.4685			593.092	0.86358	593.092	0.88081			593.092	2.74023	593.092	2.38929
	105.211	90.1307			105.352	94.2766			22.0119	3209.75	22.0119	2255.35			36.0034	17.6487	36.0034	56.6268			593.333	0.86331	593.333	0.88056			593.333	2.74397	593.333	2.3921
	105.294	90.1241			105.435	94.2701			22.0319	3244.95	22.0319	2368.94			36.0233	-48.4583	36.0233	8.63817			593.574	0.86317	593.574	0.88038			593.574	2.74813	593.574	2.39509
	105.377	90.1176			105.518	94.2636			22.0518	3219.15	22.0518	2295.53			36.0433	7.33862	36.0433	73.5636			593.815	0.86288	593.815	0.88022			593.815	2.7519	593.815	2.39825
	105.46	90.1111			105.6	94.2571			22.0718	3282.35	22.0718	2217.12			36.0632	94.0372	36.0632	-104.599			594.056	0.8626	594.056	0.88001			594.056	2.75522	594.056	2.40115
	105.543	90.1043			105.683	94.2508			22.0917	3115.55	22.0917	2196.72			36.0832	-8.36462	36.0832	8.14848			594.297	0.86236	594.297	0.87989			594.297	2.75904	594.297	2.40335
	105.627	90.0972			105.766	94.2444			22.1117	3152.75	22.1117	2260.31			36.1031	-29.8692	36.1031	30.804			594.538	0.86227	594.538	0.87996			594.538	2.76343	594.538	2.40515
	105.71	90.0908			105.849	94.2381			22.1316	3103.95	22.1316	2321.9			36.1231	-88.4787	36.1231	-6.63428			594.78	0.86245	594.78	0.88013			594.78	2.76745	594.78	2.40731
	105.792	90.0839			105.931	94.2317			22.1516	3236.15	22.1516	2227.5			36.1431	-9.19535	36.1431	-94.1685			595.021	0.86254	595.021	0.88014			595.021	2.77074	595.021	2.40946
	105.876	90.0774			106.012	94.2254			22.1715	3176.35	22.1715	2298.09			36.163	-58.0213	36.163	10.1996			595.262	0.86244	595.262	0.87992			595.262	2.77401	595.262	2.41131
	105.959	90.0705			106.094	94.2191			22.1915	3033.55	22.1915	2118.68			36.183	-49.9588	36.183	1.46783			595.503	0.86229	595.503	0.87979			595.503	2.77759	595.503	2.41298
	106.041	90.0637			106.175	94.2127			22.2115	3065.75	22.2115	2170.27			36.2029	-11.0097	36.2029	-25.3655			595.744	0.86207	595.744	0.87977			595.744	2.7815	595.744	2.41486
	106.125	90.0574			106.257	94.2064			22.2314	3082.95	22.2314	2234.87			36.2229	-55.1761	36.2229	-6.30231			595.985	0.86187	595.985	0.8797			595.985	2.78596	595.985	2.41687
	106.208	90.0505			106.339	94.1999			22.2514	3131.15	22.2514	2235.46			36.2428	6.53994	36.2428	-142.344			596.226	0.86201	596.226	0.87963			596.226	2.79061	596.226	2.41887
	106.291	90.0435			106.421	94.1934			22.2713	3215.35	22.2713	2178.05			36.2628	-33.8635	36.2628	-66.4939			596.467	0.86206	596.467	0.87948			596.467	2.79465	596.467	2.42097
	106.374	90.0363			106.502	94.1869			22.2913	3181.55	22.2913	2133.65			36.2827	-96.3883	36.2827	-75.7523			596.708	0.86193	596.708	0.87922			596.708	2.79844	596.708	2.42289
	106.458	90.0292			106.584	94.1805			22.3112	3157.75	22.3112	2290.24			36.3027	-67.0365	36.3027	-132.121			596.949	0.86161	596.949	0.87886			596.949	2.80172	596.949	2.42505
	106.541	90.0223			106.667	94.1743			22.3312	3190.95	22.3312	2227.83			36.3226	-89.8098	36.3226	-51.6024			597.191	0.86118	597.191	0.87865			597.191	2.80455	597.191	2.42743
	106.625	90.0159			106.749	94.168			22.3511	3099.15	22.3511	2260.42			36.3426	2.28987	36.3426	-107.197			597.432	0.8609	597.432	0.87859			597.432	2.8077	597.432	2.42982
	106.708	90.0094			106.831	94.1618			22.3711	3162.35	22.3711	2123.02			36.3626	-126.739	36.3626	-9.90694			597.673	0.86069	597.673	0.87851			597.673	2.81052	597.673	2.43229
	106.792	90.0026			106.915	94.1555			22.391	3013.55	22.391	2200.61			36.3825	-13.8982	36.3825	-104.733			597.914	0.86037	597.914	0.87838			597.914	2.81275	597.914	2.43476
	106.875	89.9963			106.998	94.1491			22.411	3110.75	22.411	2162.2			36.4025	16.8109	36.4025	-186.677			598.155	0.86005	598.155	0.87828			598.155	2.81479	598.155	2.43677
	106.958	89.9897			107.08	94.1428			22.431	3114.95	22.431	2199.79			36.4224	-142.613	36.4224	8.26086			598.396	0.85986	598.396	0.87799			598.396	2.81714	598.396	2.43839
	107.041	89.9829			107.163	94.1365			22.4509	2949.15	22.4509	2171.39			36.4424	-117.173	36.4424	-21.9213			598.637	0.85957	598.637	0.87763			598.637	2.81953	598.637	2.43997
	107.123	89.9764			107.245	94.1301			22.4709	3205.35	22.4709	2143.98			36.4623	-87.8682	36.4623	20.7758			598.878	0.85922	598.878	0.87731			598.878	2.82172	598.878	2.44112
	107.207	89.9697			107.328	94.1239			22.4908	3083.55	22.4908	2136.57			36.4823	-42.7013	36.4823	-93.6488			599.119	0.85868	599.119	0.87675			599.119	2.82373	599.119	2.4421
	107.291	89.9631			107.411	94.1177			22.5108	3071.75	22.5108	2177.17			36.5022	-64.6732	36.5022	-82.1962			599.36	0.85808	599.36	0.87613			599.36	2.82528	599.36	2.44329
	107.373	89.9566			107.494	94.1114			22.5307	3078.95	22.5307	2099.76			36.5222	-36.785	36.5222	-65.8671			599.601	0.85757	599.601	0.87547			599.601	2.82643	599.601	2.44434
	107.456	89.9502			107.578	94.1052			22.5507	3109.15	22.5507	2148.35			36.5421	-56.0378	36.5421	-80.6624			599.843	0.8571	599.843	0.87474			599.843	2.82754	599.843	2.44534
	107.54	89.9438			107.661	94.0989			22.5706	2991.35	22.5706	2144.94			36.5621	-117.433	36.5621	-69.5829			600.084	0.85672	600.084	0.87416			600.084	2.82871	600.084	2.4465
	107.624	89.9373			107.744	94.0927			22.5906	3051.55	22.5906	2067.54			36.5821	-93.9709	36.5821	-77.6293			600.325	0.85638	600.325	0.87376			600.325	2.83018	600.325	2.44763
	107.708	89.9307			107.828	94.0864			22.6105	2892.75	22.6105	2167.13			36.602	-77.6529	36.602	-94.802			600.566	0.85605	600.566	0.87354			600.566	2.83146	600.566	2.44852
	107.792	89.924			107.91	94.0802			22.6305	3148.95	22.6305	2073.72			36.622	-137.48	36.622	-0.1018			600.807	0.85567	600.807	0.87341			600.807	2.83239	600.807	2.4491
	107.876	89.9174			107.994	94.074			22.6505	3079.15	22.6505	2156.31			36.6419	-93.452	36.6419	-40.529			601.048	0.85549	601.048	0.87345			601.048	2.8331	601.048	2.44964
	107.961	89.9109			108.077	94.0677			22.6704	3001.35	22.6704	2078.91			36.6619	-41.5703	36.6619	-29.0839			601.289	0.85544	601.289	0.87373			601.289	2.83348	601.289	2.45032
	108.044	89.9043			108.16	94.0615			22.6904	3004.55	22.6904	2052.5			36.6818	-174.835	36.6818	-45.7671			601.53	0.85544	601.53	0.87398			601.53	2.83346	601.53	2.45077
	108.129	89.898			108.245	94.0552			22.7103	2896.75	22.7103	2118.09			36.7018	-39.2471	36.7018	-60.5789			601.771	0.8556	601.771	0.8742			601.771	2.83353	601.771	2.45102
	108.213	89.8917			108.328	94.049			22.7303	2953.95	22.7303	2107.69			36.7217	-58.8061	36.7217	-71.5195			602.012	0.85574	602.012	0.87435			602.012	2.83359	602.012	2.4509
	108.297	89.8855			108.411	94.0427			22.7502	2893.15	22.7502	2095.28			36.7417	-93.5127	36.7417	-103.589			602.254	0.85582	602.254	0.87445			602.254	2.83322	602.254	2.45054
	108.38	89.8792			108.494	94.0365			22.7702	2949.35	22.7702	2062.87			36.7616	-101.367	36.7616	-33.7884			602.495	0.85581	602.495	0.87448			602.495	2.83268	602.495	2.45006
	108.465	89.8729			108.58	94.0303			22.7901	2893.55	22.7901	2024.46			36.7816	-57.3688	36.7816	-54.1169			602.736	0.85576	602.736	0.87438			602.736	2.83218	602.736	2.44949
	108.549	89.8666			108.663	94.024			22.8101	2920.75	22.8101	1958.06			36.8015	-96.5183	36.8015	-28.5749			602.977	0.85595	602.977	0.8744			602.977	2.83171	602.977	2.44881
	108.632	89.8604			108.746	94.0178			22.83	2843.95	22.83	2013.65			36.8215	9.18452	36.8215	-58.1622			603.218	0.8562	603.218	0.87452			603.218	2.83116	603.218	2.44796
	108.715	89.8541			108.831	94.0115			22.85	3161.15	22.85	2032.24			36.8415	-26.26	36.8415	-83.879			603.459	0.85626	603.459	0.87449			603.459	2.83035	603.459	2.44704
	108.798	89.8478			108.914	94.0053			22.8699	2783.35	22.8699	2142.83			36.8614	-59.8518	36.8614	-1.7251			603.7	0.85621	603.7	0.87437			603.7	2.8296	603.7	2.44602
	108.881	89.8416			108.998	93.9991			22.8899	2971.55	22.8899	2170.43			36.8814	-176.591	36.8814	-107.7			603.941	0.85622	603.941	0.87413			603.941	2.82866	603.941	2.445
	108.963	89.8353			109.081	93.9928			22.9099	2855.75	22.9099	1995.02			36.9013	-65.4763	36.9013	-43.8045			604.182	0.85613	604.182	0.87379			604.182	2.82725	604.182	2.444
	109.045	89.829			109.164	93.9866			22.9298	2751.95	22.9298	2028.61			36.9213	-35.5083	36.9213	-81.0373			604.423	0.85598	604.423	0.87367			604.423	2.82535	604.423	2.44313
	109.129	89.8227			109.247	93.9803			22.9498	2818.15	22.9498	1955.21			36.9412	-66.6861	36.9412	-27.3984			604.664	0.85603	604.664	0.87375			604.664	2.82294	604.664	2.44188
	109.212	89.8165			109.33	93.9741			22.9697	2894.35	22.9697	1834.8			36.9612	-112.009	36.9612	-76.8874			604.906	0.85634	604.906	0.87401			604.906	2.82042	604.906	2.44012
	109.294	89.8102			109.414	93.9678			22.9897	2889.55	22.9897	2027.39			36.9811	-64.4771	36.9811	-105.504			605.147	0.8568	605.147	0.87443			605.147	2.81797	605.147	2.43806
	109.378	89.8039			109.497	93.9616			23.0096	2713.75	23.0096	1931.98			37.0011	-57.0889	37.0011	-61.2473			605.388	0.85736	605.388	0.87487			605.388	2.815	605.388	2.43572
	109.46	89.7976			109.579	93.9554			23.0296	2925.95	23.0296	2069.58			37.021	-2.84392	37.021	-46.117			605.629	0.85783	605.629	0.87537			605.629	2.81138	605.629	2.43304
	109.543	89.7914			109.662	93.9491			23.0495	2878.15	23.0495	2009.17			37.041	17.2587	37.041	-43.1124			605.87	0.85819	605.87	0.87577			605.87	2.80757	605.87	2.43006
	109.626	89.7851			109.746	93.9429			23.0695	2874.35	23.0695	1987.76			37.061	-14.7803	37.061	-48.2327			606.111	0.85836	606.111	0.87594			606.111	2.80386	606.111	2.42679
	109.708	89.7788			109.828	93.9366			23.0894	2768.55	23.0894	2035.35			37.0809	-15.96	37.0809	-18.4771			606.352	0.85849	606.352	0.87604			606.352	2.79989	606.352	2.42334
	109.791	89.7725			109.911	93.9304			23.1094	2855.75	23.1094	1934.95			37.1009	-46.2795	37.1009	-11.8448			606.593	0.85852	606.593	0.87602			606.593	2.79554	606.593	2.41967
	109.874	89.7663			109.994	93.9242			23.1294	2833.96	23.1294	1957.54			37.1208	-11.7381	37.1208	-82.335			606.834	0.85824	606.834	0.87581			606.834	2.79073	606.834	2.41571
	109.956	89.76			110.078	93.9179			23.1493	2687.15	23.1493	1925.13			37.1408	-26.3348	37.1408	-90.9468			607.075	0.85779	607.075	0.87547			607.075	2.78594	607.075	2.41154
	110.038	89.7537			110.16	93.9117			23.1693	2852.36	23.1693	1945.73			37.1607	-110.069	37.1607	-81.6793			607.316	0.85741	607.316	0.87513			607.316	2.78114	607.316	2.40716
	110.122	89.7474			110.242	93.9054			23.1892	2694.55	23.1892	2029.32			37.1807	-7.93903	37.1807	38.4685			607.558	0.85719	607.558	0.87484			607.558	2.77604	607.558	2.40272
	110.204	89.7412			110.326	93.8992			23.2092	2657.76	23.2092	1972.91			37.2006	-66.9445	37.2006	12.4978			607.799	0.85697	607.799	0.87451			607.799	2.7706	607.799	2.39809
	110.286	89.7349			110.409	93.8929			23.2291	2757.95	23.2291	1952.5			37.2206	-47.0842	37.2206	-25.5904			608.04	0.85678	608.04	0.87423			608.04	2.76491	608.04	2.39296
	110.369	89.7286			110.492	93.8868			23.2491	2824.15	23.2491	2050.1			37.2405	-76.3569	37.2405	-34.795			608.281	0.85667	608.281	0.87403			608.281	2.75871	608.281	2.38742
	110.453	89.7223			110.574	93.8806			23.269	2761.35	23.269	1939.69			37.2605	-87.7615	37.2605	-37.115			608.522	0.8567	608.522	0.87386			608.522	2.75222	608.522	2.38158
	110.534	89.7162			110.657	93.8743			23.289	2671.55	23.289	1844.28			37.2805	-74.2968	37.2805	11.4509			608.763	0.8566	608.763	0.8737			608.763	2.74528	608.763	2.37548
	110.618	89.71			110.739	93.8681			23.3089	2653.75	23.3089	1950.87			37.3004	-87.9614	37.3004	-32.0964			609.004	0.85634	609.004	0.87348			609.004	2.73783	609.004	2.3693
	110.7	89.7037			110.822	93.8618			23.3289	2655.95	23.3289	1850.47			37.3204	-3.75388	37.3204	9.2444			609.245	0.85617	609.245	0.87337			609.245	2.73004	609.245	2.36289
	110.782	89.6975			110.904	93.8556			23.3489	2776.16	23.3489	1956.06			37.3403	-117.673	37.3403	-29.5255			609.486	0.85612	609.486	0.8733			609.486	2.7221	609.486	2.35612
	110.863	89.6914			110.988	93.8495			23.3688	2645.35	23.3688	2013.65			37.3603	-35.7167	37.3603	-10.4051			609.727	0.85614	609.727	0.87326			609.727	2.7139	609.727	2.34908
	110.946	89.6854			111.07	93.8433			23.3888	2809.56	23.3888	1967.25			37.3802	-92.8838	37.3802	3.60697			609.969	0.85614	609.969	0.87326			609.969	2.70547	609.969	2.34187
	111.029	89.6794			111.153	93.8372			23.4087	2845.75	23.4087	1988.84			37.4002	-54.1726	37.4002	-53.4882			610.21	0.85629	610.21	0.87338			610.21	2.69687	610.21	2.33427
	111.111	89.6733			111.237	93.831			23.4287	2653.96	23.4287	1961.43			37.4201	109.419	37.4201	-104.689			610.451	0.85666	610.451	0.8736			610.451	2.68803	610.451	2.32643
	111.193	89.6671			111.32	93.8249			23.4486	2652.15	23.4486	2070.02			37.4401	-2.10817	37.4401	-18.9952			610.692	0.85705	610.692	0.87389			610.692	2.67875	610.692	2.31828
	111.275	89.6609			111.402	93.8187			23.4686	2737.36	23.4686	1809.62			37.46	-19.7514	37.46	-48.4044			610.933	0.85721	610.933	0.87414			610.933	2.66886	610.933	2.30961
	111.357	89.6554			111.485	93.8129			23.4885	2562.55	23.4885	1906.21			37.48	-46.5094	37.48	3.08434			611.174	0.85729	611.174	0.87437			611.174	2.65846	611.174	2.30058
	111.44	89.6498			111.568	93.807			23.5085	2608.76	23.5085	1910.8			37.5	-86.3804	37.5	-13.5275			611.415	0.85741	611.415	0.87454			611.415	2.64765	611.415	2.29126
	111.522	89.6442			111.651	93.8011			23.5284	2621.95	23.5284	1941.39			37.5199	-102.363	37.5199	-101.238			611.656	0.85773	611.656	0.87472			611.656	2.63653	611.656	2.2816
	111.604	89.6383			111.735	93.795			23.5484	2684.16	23.5484	1896.99			37.5399	16.5456	37.5399	-6.04715			611.897	0.85791	611.897	0.8747			611.897	2.62508	611.897	2.27161
	111.687	89.6321			111.817	93.7889			23.5684	2624.36	23.5684	1854.58			37.5598	-29.6536	37.5598	-59.952			612.138	0.85786	612.138	0.87434			612.138	2.61329	612.138	2.26126
	111.769	89.6264			111.899	93.7831			23.5883	2671.55	23.5883	1760.17			37.5798	2.04166	37.5798	-48.9515			612.379	0.85767	612.379	0.87378			612.379	2.60096	612.379	2.25071
	111.852	89.6207			111.985	93.7774			23.6083	2566.76	23.6083	1842.77			37.5997	-58.3667	37.5997	-11.044			612.621	0.85783	612.621	0.87372			612.621	2.58834	612.621	2.24009
	111.934	89.6146			112.067	93.7715			23.6282	2509.95	23.6282	1698.36			37.6197	-64.8766	37.6197	29.7721			612.862	0.85833	612.862	0.87399			612.862	2.57531	612.862	2.22917
	112.017	89.6089			112.151	93.7654			23.6482	2414.16	23.6482	1815.95			37.6396	5.51381	37.6396	-77.5015			613.103	0.85878	613.103	0.8744			613.103	2.56172	613.103	2.21799
	112.098	89.6036			112.233	93.7596			23.6681	2662.35	23.6681	1883.54			37.6596	2.8067	37.6596	-62.8632			613.344	0.85906	613.344	0.87469			613.344	2.54781	613.344	2.2065
	112.182	89.5983			112.315	93.7539			23.6881	2541.56	23.6881	1925.14			37.6795	-64.9959	37.6795	-51.3113			613.585	0.85921	613.585	0.87478			613.585	2.53373	613.585	2.19477
	112.265	89.5931			112.398	93.748			23.708	2483.75	23.708	1908.73			37.6995	44.1082	37.6995	-64.844			613.826	0.85933	613.826	0.87485			613.826	2.51942	613.826	2.18297
	112.347	89.5876			112.48	93.7422			23.728	2455.96	23.728	1786.32			37.7194	-62.8791	37.7194	-14.4594			614.067	0.85925	614.067	0.8749			614.067	2.50485	614.067	2.17119
	112.431	89.5822			112.562	93.7366			23.7479	2485.15	23.7479	1811.91			37.7394	2.04455	37.7394	-66.1556			614.308	0.85903	614.308	0.87487			614.308	2.49007	614.308	2.15926
	112.513	89.5768			112.646	93.7309			23.7679	2562.36	23.7679	1789.51			37.7594	-18.1188	37.7594	22.0691			614.549	0.85893	614.549	0.87483			614.549	2.47505	614.549	2.14697
	112.597	89.5715			112.728	93.7251			23.7878	2519.55	23.7878	1807.1			37.7793	28.6329	37.7793	16.2168			614.79	0.859	614.79	0.87483			614.79	2.45978	614.79	2.13449
	112.679	89.5663			112.812	93.7192			23.8078	2533.76	23.8078	1757.69			37.7993	68.302	37.7993	-30.7105			615.032	0.85909	615.032	0.87493			615.032	2.44444	615.032	2.12205
	112.763	89.5611			112.894	93.7134			23.8278	2560.96	23.8278	1805.29			37.8192	-7.1095	37.8192	34.2891			615.273	0.85898	615.273	0.87493			615.273	2.42903	615.273	2.10937
	112.845	89.5559			112.978	93.7076			23.8477	2426.16	23.8477	1701.88			37.8392	-69.5995	37.8392	14.2175			615.514	0.85876	615.514	0.87478			615.514	2.41325	615.514	2.09625
	112.929	89.5505			113.062	93.7019			23.8677	2503.36	23.8677	1742.47			37.8591	57.8342	37.8591	53.0767			615.755	0.85869	615.755	0.87459			615.755	2.39708	615.755	2.083
	113.012	89.5448			113.144	93.6963			23.8876	2452.56	23.8876	1769.06			37.8791	49.1937	37.8791	50.8686			615.996	0.85874	615.996	0.87441			615.996	2.3806	615.996	2.06972
	113.095	89.5396			113.228	93.6906			23.9076	2294.76	23.9076	1775.66			37.899	18.4809	37.899	77.595			616.237	0.8588	616.237	0.87424			616.237	2.364	616.237	2.05618
	113.178	89.5343			113.311	93.6849			23.9275	2492.96	23.9275	1679.25			37.919	-32.3019	37.919	50.2578			616.478	0.85875	616.478	0.87394			616.478	2.34727	616.478	2.04265
	113.262	89.5291			113.394	93.6791			23.9475	2355.16	23.9475	1758.84			37.9389	-11.1527	37.9389	-4.14128			616.719	0.85879	616.719	0.87355			616.719	2.33045	616.719	2.02926
	113.345	89.5239			113.478	93.6733			23.9674	2427.35	23.9674	1862.43			37.9589	37.9304	37.9589	17.3994			616.96	0.85893	616.96	0.87337			616.96	2.31351	616.96	2.01597
	113.428	89.5186			113.56	93.6677			23.9874	2402.56	23.9874	1589.03			37.9789	107.95	37.9789	97.8815			617.201	0.85925	617.201	0.87343			617.201	2.29645	617.201	2.00282
	113.51	89.5134			113.644	93.6619			24.0073	2345.75	24.0073	1803.62			37.9988	62.9068	37.9988	18.3068			617.442	0.8597	617.442	0.8736			617.442	2.27906	617.442	1.98964
	113.594	89.5082			113.728	93.6562			24.0273	2391.96	24.0273	1755.21			38.0188	52.804	38.0188	-7.3232			617.684	0.86007	617.684	0.87386			617.684	2.26142	617.684	1.97637
	113.677	89.503			113.811	93.6505			24.0473	2297.16	24.0473	1709.81			38.0387	69.6432	38.0387	78.9931			617.925	0.86048	617.925	0.87425			617.925	2.24393	617.925	1.96302
	113.761	89.4975			113.895	93.6449			24.0672	2334.36	24.0672	1692.4			38.0587	59.426	38.0587	28.2571			618.166	0.86095	618.166	0.87471			618.166	2.22662	618.166	1.94963
	113.845	89.4923			113.977	93.6391			24.0872	2408.56	24.0872	1816.99			38.0786	107.154	38.0786	36.4705			618.407	0.86139	618.407	0.87522			618.407	2.20922	618.407	1.93628
	113.929	89.4871			114.062	93.6333			24.1071	2507.76	24.1071	1655.58			38.0986	91.8295	38.0986	83.6347			618.648	0.86172	618.648	0.87573			618.648	2.19194	618.648	1.92303
	114.013	89.4818			114.144	93.6276			24.1271	2421.96	24.1271	1547.18			38.1185	113.453	38.1185	67.751			618.889	0.86211	618.889	0.87621			618.889	2.17497	618.889	1.90977
	114.096	89.4766			114.227	93.6218			24.147	2223.16	24.147	1726.77			38.1385	81.0276	38.1385	87.8208			619.13	0.8626	619.13	0.87664			619.13	2.1583	619.13	1.89646
	114.18	89.4714			114.311	93.6161			24.167	2269.36	24.167	1677.36			38.1584	97.5533	38.1584	82.8455			619.371	0.86306	619.371	0.87704			619.371	2.14192	619.371	1.88331
	114.264	89.4661			114.393	93.6105			24.1869	2386.56	24.1869	1802.95			38.1784	95.0317	38.1784	123.826			619.612	0.86335	619.612	0.87737			619.612	2.12566	619.612	1.87024
	114.349	89.4609			114.476	93.6048			24.2069	2305.76	24.2069	1558.55			38.1984	175.464	38.1984	56.7637			619.853	0.8636	619.853	0.87764			619.853	2.10936	619.853	1.85737
	114.433	89.4557			114.56	93.5991			24.2268	2356.96	24.2268	1706.14			38.2183	71.8516	38.2183	139.659			620.094	0.86396	620.094	0.8781			620.094	2.09324	620.094	1.84485
	114.516	89.4504			114.644	93.5935			24.2468	2188.16	24.2468	1668.73			38.2383	236.195	38.2383	79.514			620.336	0.86432	620.336	0.87876			620.336	2.07718	620.336	1.83249
	114.601	89.445			114.727	93.5878			24.2668	2257.36	24.2668	1697.33			38.2582	121.496	38.2582	186.328			620.577	0.86465	620.577	0.87938			620.577	2.0611	620.577	1.82015
	114.684	89.4398			114.811	93.5821			24.2867	2203.56	24.2867	1629.92			38.2782	116.755	38.2782	147.104			620.818	0.86507	620.818	0.87993			620.818	2.04528	620.818	1.80794
	114.767	89.4346			114.895	93.5764			24.3067	2350.76	24.3067	1577.51			38.2981	191.973	38.2981	214.84			621.059	0.86555	621.059	0.88045			621.059	2.0295	621.059	1.79592
	114.852	89.4293			114.978	93.5707			24.3266	2336.96	24.3266	1547.1			38.3181	101.152	38.3181	113.539			621.3	0.866	621.3	0.88085			621.3	2.01377	621.3	1.78387
	114.936	89.4241			115.061	93.5651			24.3466	2307.16	24.3466	1643.7			38.338	211.29	38.338	216.202			621.541	0.86633	621.541	0.88107			621.541	1.99807	621.541	1.77161
	115.019	89.4189			115.145	93.5594			24.3665	2254.36	24.3665	1616.29			38.358	204.39	38.358	226.828			621.782	0.86648	621.782	0.881			621.782	1.98243	621.782	1.75924
	115.103	89.4137			115.229	93.5537			24.3865	2297.56	24.3865	1513.88			38.3779	161.453	38.3779	175.419			622.023	0.8666	622.023	0.88083			622.023	1.96717	622.023	1.747
	115.187	89.4084			115.314	93.548			24.4064	2248.76	24.4064	1554.47			38.3979	322.478	38.3979	194.975			622.264	0.8667	622.264	0.88063			622.264	1.95219	622.264	1.73502
	115.271	89.4032			115.397	93.5424			24.4264	2280.96	24.4264	1583.07			38.4178	348.466	38.4178	226.497			622.505	0.86673	622.505	0.88043			622.505	1.93734	622.505	1.72308
	115.354	89.398			115.48	93.5367			24.4463	2133.16	24.4463	1599.66			38.4378	243.418	38.4378	260.986			622.747	0.86655	622.747	0.88025			622.747	1.92244	622.747	1.71117
	115.437	89.3927			115.563	93.531			24.4663	2282.36	24.4663	1671.25			38.4578	301.335	38.4578	315.443			622.988	0.86632	622.988	0.88017			622.988	1.90781	622.988	1.69945
	115.521	89.3875			115.647	93.5254			24.4863	2156.56	24.4863	1654.85			38.4777	286.218	38.4777	260.868			623.229	0.86631	623.229	0.88041			623.229	1.89362	623.229	1.68808
	115.604	89.3823			115.73	93.5197			24.5062	2120.76	24.5062	1686.44			38.4977	296.067	38.4977	335.262			623.47	0.86648	623.47	0.88084			623.47	1.87963	623.47	1.6769
	115.688	89.3771			115.814	93.514			24.5262	2140.96	24.5262	1634.03			38.5176	282.882	38.5176	317.625			623.711	0.8665	623.711	0.88117			623.711	1.86572	623.711	1.66573
	115.77	89.3718			115.896	93.5083			24.5461	2128.16	24.5461	1556.62			38.5376	366.665	38.5376	347.959			623.952	0.86642	623.952	0.88148			623.952	1.85211	623.952	1.65472
	115.853	89.3666			115.979	93.5027			24.5661	2220.36	24.5661	1512.22			38.5575	347.417	38.5575	370.264			624.193	0.86649	624.193	0.88183			624.193	1.83881	624.193	1.64383
	115.935	89.3614			116.063	93.497			24.586	2011.56	24.586	1460.81			38.5775	371.137	38.5775	350.541			624.434	0.8667	624.434	0.88224			624.434	1.82575	624.434	1.63294
	116.019	89.3561			116.147	93.4913			24.606	2145.76	24.606	1561.4			38.5974	354.826	38.5974	360.791			624.675	0.86707	624.675	0.88265			624.675	1.81281	624.675	1.62232
	116.103	89.3509			116.231	93.4856			24.6259	2022.96	24.6259	1549.99			38.6174	422.486	38.6174	316.014			624.916	0.86759	624.916	0.8829			624.916	1.79992	624.916	1.61208
	116.186	89.3457			116.314	93.48			24.6459	2004.16	24.6459	1481.59			38.6373	456.117	38.6373	459.21			625.157	0.86822	625.157	0.88297			625.157	1.78719	625.157	1.60204
	116.27	89.3405			116.398	93.4743			24.6658	2007.36	24.6658	1519.18			38.6573	386.719	38.6573	324.382			625.399	0.86907	625.399	0.88307			625.399	1.77486	625.399	1.59211
	116.354	89.3352			116.481	93.4686			24.6858	2069.56	24.6858	1498.77			38.6773	410.293	38.6773	393.529			625.64	0.87	625.64	0.88314			625.64	1.76269	625.64	1.58227
	116.438	89.33			116.566	93.4629			24.7057	2001.76	24.7057	1466.36			38.6972	469.841	38.6972	452.652			625.881	0.87073	625.881	0.88323			625.881	1.75066	625.881	1.57267
	116.522	89.3248			116.648	93.4573			24.7257	2067.96	24.7257	1423.96			38.7172	503.362	38.7172	472.752			626.122	0.87129	626.122	0.88332			626.122	1.73872	626.122	1.56337
	116.606	89.3195			116.731	93.4516			24.7457	2109.16	24.7457	1571.55			38.7371	478.857	38.7371	427.83			626.363	0.87169	626.363	0.88337			626.363	1.72697	626.363	1.55436
	116.689	89.3143			116.816	93.4459			24.7656	1943.36	24.7656	1612.14			38.7571	649.327	38.7571	459.886			626.604	0.87191	626.604	0.88346			626.604	1.71544	626.604	1.54564
	116.772	89.3091			116.9	93.4402			24.7856	1963.56	24.7856	1631.74			38.777	621.773	38.777	511.921			626.845	0.8719	626.845	0.8836			626.845	1.70404	626.845	1.53697
	116.856	89.3039			116.983	93.4346			24.8055	1929.76	24.8055	1481.33			38.797	630.195	38.797	537.935			627.086	0.87162	627.086	0.88371			627.086	1.69274	627.086	1.52835
	116.939	89.2986			117.067	93.4289			24.8255	1940.96	24.8255	1328.92			38.8169	591.594	38.8169	563.93			627.327	0.87127	627.327	0.88377			627.327	1.68165	627.327	1.51984
	117.023	89.2934			117.15	93.4232			24.8454	2054.16	24.8454	1612.51			38.8369	742.971	38.8369	660.907			627.568	0.87109	627.568	0.88405			627.568	1.67076	627.568	1.51142
	117.105	89.2882			117.234	93.4175			24.8654	2076.36	24.8654	1515.11			38.8568	706.325	38.8568	634.865			627.809	0.87113	627.809	0.88447			627.809	1.66005	627.809	1.50316
	117.188	89.2829			117.318	93.4119			24.8853	2062.56	24.8853	1474.7			38.8768	759.659	38.8768	705.806			628.051	0.8711	628.051	0.88459			628.051	1.64947	628.051	1.49493
	117.272	89.278			117.401	93.4062			24.9053	2039.76	24.9053	1352.29			38.8968	728.973	38.8968	714.73			628.292	0.87084	628.292	0.88442			628.292	1.63906	628.292	1.4867
	117.355	89.2732			117.484	93.4005			24.9252	1875.96	24.9252	1427.88			38.9167	728.267	38.9167	656.638			628.533	0.8707	628.533	0.88417			628.533	1.62896	628.533	1.47848
	117.439	89.2689			117.568	93.3949			24.9452	1922.16	24.9452	1487.48			38.9367	722.542	38.9367	784.531			628.774	0.87084	628.774	0.88394			628.774	1.61912	628.774	1.47025
	117.521	89.2647			117.649	93.3893			24.9652	2074.36	24.9652	1378.07			38.9566	836.798	38.9566	671.409			629.015	0.87099	629.015	0.88371			629.015	1.60937	629.015	1.46215
	117.605	89.2606			117.732	93.3838			24.9851	1881.56	24.9851	1504.66			38.9766	800.037	38.9766	790.274			629.256	0.87093	629.256	0.88318			629.256	1.59952	629.256	1.45422
	117.687	89.2564			117.815	93.3785			25.0051	1876.76	25.0051	1430.26			38.9965	947.259	38.9965	746.125			629.497	0.87073	629.497	0.88231			629.497	1.58967	629.497	1.44645
	117.771	89.2522			117.897	93.3729			25.025	1934.96	25.025	1360.85			39.0165	866.464	39.0165	829.964			629.738	0.87027	629.738	0.88136			629.738	1.57993	629.738	1.43878
	117.854	89.2479			117.979	93.3675			25.045	1672.16	25.045	1442.44			39.0364	941.654	39.0364	816.791			629.979	0.86944	629.979	0.88037			629.979	1.57026	629.979	1.43108
	117.938	89.2436			118.062	93.3622			25.0649	1868.36	25.0649	1373.03			39.0564	885.829	39.0564	861.607			630.22	0.86835	630.22	0.87956			630.22	1.56052	630.22	1.42345
	118.02	89.2394			118.145	93.3567			25.0849	1836.56	25.0849	1488.63			39.0763	1086.99	39.0763	942.413			630.462	0.8673	630.462	0.8791			630.462	1.55083	630.462	1.4159
	118.103	89.2353			118.227	93.3512			25.1048	1876.76	25.1048	1302.22			39.0963	1101.14	39.0963	968.209			630.703	0.86648	630.703	0.87901			630.703	1.54152	630.703	1.4084
	118.186	89.2311			118.309	93.3456			25.1248	1785.96	25.1248	1392.81			39.1163	1121.27	39.1163	1013			630.944	0.86588	630.944	0.87922			630.944	1.53266	630.944	1.40091
	118.269	89.2268			118.392	93.3402			25.1447	1812.16	25.1447	1358.4			39.1362	1146.39	39.1362	964.775			631.185	0.86537	631.185	0.87944			631.185	1.52403	631.185	1.39356
	118.352	89.2225			118.476	93.3349			25.1647	1892.36	25.1647	1351			39.1562	1149.5	39.1562	957.546			631.426	0.86488	631.426	0.87952			631.426	1.51545	631.426	1.38636
	118.435	89.2183			118.559	93.3294			25.1847	1887.57	25.1847	1444.59			39.1761	1219.6	39.1761	1089.31			631.667	0.86441	631.667	0.87949			631.667	1.50703	631.667	1.37926
	118.519	89.2137			118.643	93.324			25.2046	1685.76	25.2046	1339.18			39.1961	1230.69	39.1961	1062.07			631.908	0.8641	631.908	0.87944			631.908	1.49885	631.908	1.37226
	118.602	89.2094			118.727	93.3186			25.2246	1747.97	25.2246	1313.78			39.216	1098.77	39.216	1171.82			632.149	0.864	632.149	0.87949			632.149	1.49083	632.149	1.36545
	118.685	89.2051			118.811	93.3133			25.2445	1823.16	25.2445	1338.37			39.236	1175.84	39.236	1151.57			632.39	0.8638	632.39	0.87924			632.39	1.48282	632.39	1.35886
	118.767	89.2008			118.895	93.308			25.2645	1821.36	25.2645	1318.96			39.2559	1180.9	39.2559	1117.32			632.631	0.86341	632.631	0.87855			632.631	1.47483	632.631	1.35252
	118.851	89.1966			118.979	93.3027			25.2844	1779.56	25.2844	1393.55			39.2759	1347.95	39.2759	1184.06			632.872	0.86302	632.872	0.87783			632.872	1.46697	632.872	1.34643
	118.934	89.1924			119.062	93.2974			25.3044	1750.76	25.3044	1317.15			39.2958	1178	39.2958	1256.8			633.114	0.86284	633.114	0.87738			633.114	1.45932	633.114	1.34057
	119.017	89.1882			119.147	93.2923			25.3243	1764.96	25.3243	1343.74			39.3158	1338.04	39.3158	1317.53			633.355	0.86278	633.355	0.87722			633.355	1.45194	633.355	1.33485
	119.1	89.1838			119.231	93.287			25.3443	1784.16	25.3443	1374.33			39.3357	1290.07	39.3357	1334.27			633.596	0.86276	633.596	0.87721			633.596	1.44478	633.596	1.32923
	119.183	89.1796			119.313	93.2817			25.3642	1807.36	25.3642	1449.92			39.3557	1463.1	39.3557	1332			633.837	0.86304	633.837	0.87738			633.837	1.43794	633.837	1.32376
	119.265	89.1752			119.396	93.2765			25.3842	1614.56	25.3842	1415.52			39.3757	1405.12	39.3757	1372.74			634.078	0.86358	634.078	0.87771			634.078	1.43132	634.078	1.31843
	119.35	89.1708			119.478	93.271			25.4041	1616.76	25.4041	1237.11			39.3956	1296.14	39.3956	1230.47			634.319	0.86417	634.319	0.87803			634.319	1.4247	634.319	1.31302
	119.432	89.1666			119.562	93.2659			25.4241	1738.96	25.4241	1303.7			39.4156	1366.16	39.4156	1304.21			634.56	0.86454	634.56	0.87822			634.56	1.418	634.56	1.30752
	119.515	89.162			119.644	93.2608			25.4441	1613.17	25.4441	1256.3			39.4355	1401.17	39.4355	1272.95			634.801	0.86472	634.801	0.87834			634.801	1.41123	634.801	1.30211
	119.599	89.1572			119.727	93.2557			25.464	1590.36	25.464	1291.89			39.4555	1530.19	39.4555	1323.69			635.042	0.86514	635.042	0.87878			635.042	1.40464	635.042	1.29682
	119.681	89.1525			119.81	93.2506			25.484	1643.57	25.484	1400.48			39.4754	1501.2	39.4754	1422.44			635.283	0.86596	635.283	0.87956			635.283	1.39834	635.283	1.29162
	119.764	89.1481			119.892	93.2455			25.5039	1707.76	25.5039	1386.07			39.4954	1528.21	39.4954	1431.19			635.525	0.86665	635.525	0.88007			635.525	1.39213	635.525	1.28656
	119.847	89.1438			119.974	93.2404			25.5239	1612.97	25.5239	1332.67			39.5153	1586.22	39.5153	1451.94			635.766	0.86703	635.766	0.88032			635.766	1.38596	635.766	1.2817
	119.931	89.1391			120.056	93.2351			25.5438	1658.16	25.5438	1323.26			39.5353	1562.23	39.5353	1461.7			636.007	0.8673	636.007	0.88056			636.007	1.38001	636.007	1.27706
	120.013	89.1345			120.14	93.2298			25.5638	1654.37	25.5638	1194.85			39.5552	1519.24	39.5552	1473.47			636.248	0.86761	636.248	0.88091			636.248	1.37424	636.248	1.27265
	120.097	89.1297			120.221	93.2246			25.5837	1544.56	25.5837	1321.44			39.5752	1576.25	39.5752	1475.24			636.489	0.86791	636.489	0.88134			636.489	1.36862	636.489	1.26849
	120.179	89.1253			120.305	93.2195			25.6037	1572.76	25.6037	1182.04			39.5952	1469.27	39.5952	1350.03			636.73	0.86817	636.73	0.88155			636.73	1.36313	636.73	1.26449
	120.262	89.1207			120.388	93.2144			25.6236	1576.96	25.6236	1280.63			39.6151	1661.29	39.6151	1517.82			636.971	0.86837	636.971	0.88132			636.971	1.35782	636.971	1.26042
	120.345	89.1162			120.471	93.2093			25.6436	1676.16	25.6436	1241.22			39.6351	1607.31	39.6351	1466.61			637.212	0.86842	637.212	0.88091			637.212	1.35275	637.212	1.25626
	120.426	89.1117			120.553	93.2041			25.6636	1537.37	25.6636	1247.82			39.655	1563.34	39.655	1602.42			637.453	0.86835	637.453	0.88037			637.453	1.34787	637.453	1.25214
	120.508	89.1074			120.635	93.199			25.6835	1525.56	25.6835	1345.41			39.675	1588.37	39.675	1473.24			637.694	0.86824	637.694	0.87992			637.694	1.34306	637.694	1.2481
	120.591	89.1031			120.718	93.1939			25.7035	1577.77	25.7035	1272			39.6949	1557.41	39.6949	1455.07			637.935	0.86819	637.935	0.87968			637.935	1.33835	637.935	1.24409
	120.674	89.0989			120.8	93.1888			25.7234	1492.96	25.7234	1255.59			39.7149	1694.45	39.7149	1480.91			638.177	0.86829	638.177	0.87961			638.177	1.33384	638.177	1.24004
	120.757	89.0947			120.883	93.1836			25.7434	1549.17	25.7434	1278.19			39.7348	1593.51	39.7348	1470.77			638.418	0.8687	638.418	0.87963			638.418	1.32951	638.418	1.23601
	120.839	89.0905			120.966	93.1785			25.7633	1517.36	25.7633	1171.78			39.7548	1645.56	39.7548	1512.63			638.659	0.86885	638.659	0.87939			638.659	1.32508	638.659	1.23207
	120.922	89.0862			121.048	93.1734			25.7833	1423.57	25.7833	1227.37			39.7747	1574.63	39.7747	1505.51			638.9	0.86864	638.9	0.87899			638.9	1.32055	638.9	1.22831
	121.005	89.0818			121.13	93.1683			25.8032	1465.76	25.8032	1182.96			39.7947	1652.71	39.7947	1442.41			639.141	0.86844	639.141	0.87871			639.141	1.3161	639.141	1.22473
	121.088	89.0776			121.213	93.1632			25.8232	1380.97	25.8232	1087.56			39.8147	1685.79	39.8147	1567.32			639.382	0.86837	639.382	0.87872			639.382	1.31167	639.382	1.22122
	121.17	89.0734			121.296	93.1581			25.8431	1429.16	25.8431	1202.15			39.8346	1535.88	39.8346	1557.24			639.623	0.8683	639.623	0.87904			639.623	1.30718	639.623	1.21768
	121.254	89.069			121.378	93.153			25.8631	1547.37	25.8631	1182.74			39.8546	1598.99	39.8546	1466.18			639.864	0.86821	639.864	0.87936			639.864	1.30269	639.864	1.21411
	121.336	89.0648			121.461	93.1479			25.8831	1439.57	25.8831	1146.34			39.8745	1674.11	39.8745	1653.14			640.105	0.8682	640.105	0.87955			640.105	1.29841	640.105	1.21063
	121.42	89.0606			121.545	93.1428			25.903	1506.77	25.903	1072.93			39.8945	1578.23	39.8945	1514.12			640.346	0.86823	640.346	0.8797			640.346	1.29441	640.346	1.20727
	121.503	89.0563			121.628	93.1377			25.923	1503.97	25.923	1179.52			39.9144	1550.37	39.9144	1572.11			640.587	0.86831	640.587	0.87982			640.587	1.29056	640.587	1.20408
	121.586	89.0521			121.711	93.1326			25.9429	1428.17	25.9429	1247.11			39.9344	1582.53	39.9344	1458.12			640.829	0.86843	640.829	0.87996			640.829	1.28681	640.829	1.20105
	121.669	89.0479			121.795	93.1275			25.9629	1425.37	25.9629	1127.71			39.9543	1627.69	39.9543	1481.16			641.07	0.86844	641.07	0.88024			641.07	1.28311	641.07	1.19806
	121.752	89.0437			121.877	93.1224			25.9828	1452.56	25.9828	1140.3			39.9743	1572.87	39.9743	1466.21			641.311	0.86878	641.311	0.88071			641.311	1.27959	641.311	1.19513
	121.834	89.0395			121.961	93.1173			26.0028	1322.77	26.0028	1248.89			39.9942	1591.07	39.9942	1496.28			641.552	0.86937	641.552	0.88103			641.552	1.2762	641.552	1.19227
	121.916	89.0353			122.045	93.1122			26.0227	1309.96	26.0227	1172.48			40.0142	1497.28	40.0142	1412.38			641.793	0.86965	641.793	0.88109			641.793	1.27276	641.793	1.18944
	121.999	89.0311			122.128	93.107			26.0427	1389.17	26.0427	1132.08			40.0342	1553.51	40.0342	1436.49			642.034	0.86983	642.034	0.88094			642.034	1.26932	642.034	1.18672
	122.081	89.027			122.213	93.1019			26.0626	1354.36	26.0626	1276.67			40.0541	1476.75	40.0541	1523.63			642.275	0.87	642.275	0.88077			642.275	1.26593	642.275	1.18411
	122.162	89.0228			122.296	93.0968			26.0826	1277.57	26.0826	1051.26			40.0741	1522.01	40.0741	1381.79			642.516	0.8702	642.516	0.88069			642.516	1.26261	642.516	1.18159
	122.245	89.0185			122.38	93.0917			26.1026	1348.77	26.1026	1134.86			40.094	1540.29	40.094	1340.98			642.757	0.87046	642.757	0.88078			642.757	1.25938	642.757	1.17916
	122.327	89.0141			122.464	93.0866			26.1225	1392.97	26.1225	1133.45			40.114	1482.59	40.114	1421.19			642.998	0.87086	642.998	0.88085			642.998	1.25621	642.998	1.17681
	122.412	89.0098			122.547	93.0815			26.1425	1372.17	26.1425	1059.04			40.1339	1412.9	40.1339	1356.43			643.24	0.87118	643.24	0.88082			643.24	1.25291	643.24	1.17455
	122.494	89.0055			122.632	93.0764			26.1624	1333.37	26.1624	1057.63			40.1539	1452.24	40.1539	1313.69			643.481	0.87155	643.481	0.8809			643.481	1.24969	643.481	1.17232
	122.576	89.0012			122.716	93.0713			26.1824	1216.57	26.1824	1076.23			40.1738	1393.59	40.1738	1213.98			643.722	0.87198	643.722	0.8811			643.722	1.24653	643.722	1.17011
	122.66	88.9968			122.799	93.0662			26.2023	1222.77	26.2023	1134.82			40.1938	1367.97	40.1938	1362.3			643.963	0.87227	643.963	0.88128			643.963	1.2432	643.963	1.16793
	122.743	88.9925			122.882	93.0611			26.2223	1302.97	26.2223	1077.41			40.2137	1384.36	40.2137	1175.64			644.204	0.87248	644.204	0.88144			644.204	1.23977	644.204	1.16571
	122.826	88.9883			122.966	93.056			26.2422	1322.17	26.2422	1090			40.2337	1273.78	40.2337	1162.01			644.445	0.8727	644.445	0.88148			644.445	1.23637	644.445	1.16331
	122.909	88.9841			123.049	93.0509			26.2622	1276.37	26.2622	1091.6			40.2536	1261.22	40.2536	1177.41			644.686	0.87279	644.686	0.88117			644.686	1.233	644.686	1.16084
	122.993	88.9799			123.133	93.0458			26.2821	1344.57	26.2821	1094.19			40.2736	1268.68	40.2736	1193.85			644.927	0.87258	644.927	0.88072			644.927	1.22972	644.927	1.15842
	123.077	88.9757			123.217	93.0406			26.3021	1306.77	26.3021	1118.78			40.2936	1170.17	40.2936	1151.31			645.168	0.87211	645.168	0.88027			645.168	1.2265	645.168	1.15604
	123.16	88.9715			123.3	93.0355			26.322	1233.96	26.322	1053.38			40.3135	1259.68	40.3135	1041.8			645.409	0.87154	645.409	0.87978			645.409	1.2234	645.409	1.15371
	123.244	88.9674			123.382	93.0304			26.342	1268.17	26.342	1045.97			40.3335	1187.22	40.3335	1030.32			645.65	0.87117	645.65	0.87945			645.65	1.22051	645.65	1.15144
	123.328	88.9632			123.465	93.0253			26.362	1357.37	26.362	941.563			40.3534	1165.78	40.3534	1059.88			645.892	0.87104	645.892	0.87938			645.892	1.2178	645.892	1.14926
	123.412	88.959			123.549	93.0202			26.3819	1243.57	26.3819	1105.15			40.3734	1102.37	40.3734	982.467			646.133	0.87109	646.133	0.87936			646.133	1.21514	646.133	1.14714
	123.497	88.9548			123.632	93.0151			26.4019	1188.77	26.4019	1074.75			40.3933	1097.98	40.3933	951.089			646.374	0.87108	646.374	0.87923			646.374	1.21233	646.374	1.14493
	123.58	88.9506			123.716	93.01			26.4218	1151.97	26.4218	964.34			40.4133	1006.62	40.4133	904.745			646.615	0.87116	646.615	0.87906			646.615	1.20953	646.615	1.14273
	123.664	88.9464			123.799	93.0049			26.4418	1301.17	26.4418	947.934			40.4332	990.288	40.4332	944.436			646.856	0.87141	646.856	0.87896			646.856	1.20676	646.856	1.14073
	123.748	88.9423			123.882	92.9998			26.4617	1246.37	26.4617	1052.53			40.4532	1037.98	40.4532	859.162			647.097	0.8718	647.097	0.87904			647.097	1.20401	647.097	1.13884
	123.831	88.9381			123.966	92.9947			26.4817	1287.57	26.4817	991.119			40.4731	979.708	40.4731	821.923			647.338	0.87215	647.338	0.87913			647.338	1.20123	647.338	1.13699
	123.916	88.9339			124.048	92.9896			26.5016	1143.77	26.5016	1088.71			40.4931	1021.46	40.4931	926.721			647.579	0.87232	647.579	0.87875			647.579	1.19837	647.579	1.13514
	124	88.9297			124.132	92.9845			26.5216	1154.97	26.5216	993.304			40.5131	944.245	40.5131	762.556			647.82	0.87221	647.82	0.87812			647.82	1.19552	647.82	1.13321
	124.083	88.9255			124.216	92.9794			26.5415	1132.17	26.5415	1107.9			40.533	927.059	40.533	733.429			648.061	0.87215	648.061	0.87771			648.061	1.19274	648.061	1.13127
	124.167	88.9213			124.301	92.9743			26.5615	1211.37	26.5615	1043.49			40.553	994.904	40.553	769.34			648.303	0.87202	648.303	0.87741			648.303	1.19003	648.303	1.12931
	124.25	88.9172			124.384	92.9691			26.5815	1107.57	26.5815	1025.08			40.5729	728.78	40.5729	763.29			648.544	0.87172	648.544	0.87712			648.544	1.1874	648.544	1.12738
	124.334	88.913			124.467	92.964			26.6014	1149.77	26.6014	932.675			40.5929	701.688	40.5929	685.28			648.785	0.87152	648.785	0.87692			648.785	1.18483	648.785	1.12552
	124.419	88.9088			124.55	92.9591			26.6214	1067.97	26.6214	1015.27			40.6128	772.629	40.6128	695.309			649.026	0.87138	649.026	0.87691			649.026	1.18244	649.026	1.1236
	124.501	88.9046			124.634	92.9541			26.6413	1140.17	26.6413	1098.86			40.6328	710.602	40.6328	630.38			649.267	0.87126	649.267	0.87702			649.267	1.18016	649.267	1.12157
	124.586	88.9004			124.717	92.9491			26.6613	1050.37	26.6613	1042.45			40.6527	768.61	40.6527	662.492			649.508	0.87097	649.508	0.87717			649.508	1.17782	649.508	1.11956
	124.668	88.8962			124.801	92.9443			26.6812	1130.57	26.6812	1051.05			40.6727	672.652	40.6727	515.645			649.749	0.87063	649.749	0.87736			649.749	1.17545	649.749	1.11764
	124.752	88.8921			124.884	92.9396			26.7012	1045.77	26.7012	891.639			40.6926	639.728	40.6926	515.841			649.99	0.87048	649.99	0.87763			649.99	1.17316	649.99	1.11581
	124.835	88.8879			124.967	92.9348			26.7211	1094.97	26.7211	971.23			40.7126	658.84	40.7126	539.081			650.231	0.87048	650.231	0.87791			650.231	1.1708	650.231	1.11401
	124.919	88.8837			125.051	92.9299			26.7411	1144.17	26.7411	991.824			40.7326	603.988	40.7326	527.364			650.472	0.87048	650.472	0.87819			650.472	1.16826	650.472	1.11225
	125.001	88.8795			125.134	92.925			26.761	1092.37	26.761	874.416			40.7525	545.172	40.7525	368.691			650.713	0.87076	650.713	0.87846			650.713	1.16581	650.713	1.11061
	125.085	88.8753			125.217	92.9202			26.781	907.57	26.781	1007.01			40.7725	524.393	40.7725	447.063			650.955	0.87124	650.955	0.87867			650.955	1.16361	650.955	1.10896
	125.168	88.8712			125.3	92.9154			26.801	1006.77	26.801	1072.6			40.7924	492.652	40.7924	444.481			651.196	0.87177	651.196	0.87888			651.196	1.16163	651.196	1.10729
	125.252	88.867			125.384	92.9108			26.8209	1173.97	26.8209	1030.19			40.8124	491.949	40.8124	370.945			651.437	0.8724	651.437	0.87905			651.437	1.15979	651.437	1.10567
	125.334	88.8628			125.466	92.906			26.8409	1087.17	26.8409	920.789			40.8323	440.285	40.8323	428.456			651.678	0.87292	651.678	0.87919			651.678	1.15795	651.678	1.10401
	125.417	88.8586			125.549	92.9013			26.8608	986.369	26.8608	960.38			40.8523	445.66	40.8523	395.015			651.919	0.87324	651.919	0.8792			651.919	1.15624	651.919	1.10241
	125.5	88.8544			125.632	92.8967			26.8808	962.572	26.8808	953.974			40.8722	472.075	40.8722	313.621			652.16	0.87333	652.16	0.87911			652.16	1.15464	652.16	1.10087
	125.582	88.8502			125.716	92.8919			26.9007	995.769	26.9007	947.565			40.8922	475.53	40.8922	295.276			652.401	0.87332	652.401	0.87923			652.401	1.15299	652.401	1.09939
	125.665	88.8461			125.798	92.887			26.9207	1028.97	26.9207	870.159			40.9121	558.025	40.9121	275.98			652.642	0.87323	652.642	0.87941			652.642	1.15126	652.642	1.09797
	125.748	88.8419			125.881	92.8822			26.9406	1101.17	26.9406	996.751			40.9321	386.563	40.9321	405.733			652.883	0.87298	652.883	0.87951			652.883	1.14947	652.883	1.09651
	125.831	88.8377			125.963	92.8773			26.9606	1029.37	26.9606	979.345			40.9521	275.142	40.9521	327.537			653.124	0.87259	653.124	0.87967			653.124	1.14778	653.124	1.09497
	125.913	88.8335			126.046	92.8725			26.9805	957.568	26.9805	991.936			40.972	386.764	40.972	262.392			653.365	0.87225	653.365	0.87985			653.365	1.14623	653.365	1.09345
	125.996	88.8293			126.128	92.8678			27.0005	968.771	27.0005	855.53			40.992	402.429	40.992	172.299			653.607	0.87189	653.607	0.88009			653.607	1.14473	653.607	1.09187
	126.079	88.8251			126.21	92.8631			27.0205	989.974	27.0205	951.124			41.0119	276.137	41.0119	211.258			653.848	0.87147	653.848	0.88044			653.848	1.14326	653.848	1.09023
	126.161	88.821			126.291	92.8585			27.0404	945.171	27.0404	1023.72			41.0319	258.89	41.0319	258.27			654.089	0.87127	654.089	0.88082			654.089	1.142	654.089	1.08863
	126.245	88.8168			126.373	92.8539			27.0604	965.374	27.0604	844.309			41.0518	346.687	41.0518	133.335			654.33	0.87144	654.33	0.88126			654.33	1.14099	654.33	1.08717
	126.327	88.8126			126.455	92.8493			27.0803	903.57	27.0803	884.9			41.0718	285.53	41.0718	86.4536			654.571	0.87183	654.571	0.88167			654.571	1.14011	654.571	1.08582
	126.409	88.8084			126.537	92.8446			27.1003	910.773	27.1003	908.494			41.0917	193.419	41.0917	186.627			654.812	0.87212	654.812	0.88182			654.812	1.13909	654.812	1.08458
	126.492	88.8042			126.619	92.84			27.1202	817.97	27.1202	903.085			41.1117	154.353	41.1117	181.856			655.053	0.87214	655.053	0.88193			655.053	1.13783	655.053	1.08347
	126.573	88.8003			126.7	92.8354			27.1402	873.173	27.1402	895.68			41.1316	223.335	41.1316	113.14			655.294	0.87182	655.294	0.8826			655.294	1.13638	655.294	1.08246
	126.656	88.7965			126.784	92.8308			27.1601	978.37	27.1601	986.271			41.1516	189.364	41.1516	92.4804			655.535	0.87067	655.535	0.88352			655.535	1.1356	655.535	1.08122
	126.738	88.7925			126.865	92.8263			27.1801	788.573	27.1801	839.865			41.1715	56.4414	41.1715	35.8772			655.776	0.87138	655.776	0.88587			655.776	1.13815	655.776	1.07963
	126.82	88.7886			126.948	92.8217			27.2	902.769	27.2	844.456			41.1915	166.567	41.1915	117.331			656.018	0.87494	656.018	0.88895			656.018	1.13873	656.018	1.07806
	126.903	88.7846			127.03	92.8171			27.22	913.972	27.22	909.05			41.2115	166.742	41.2115	53.8416			656.259	0.87843	656.259	0.89153			656.259	1.13876	656.259	1.07712
	126.985	88.7806			127.113	92.8124			27.2399	995.169	27.2399	938.641			41.2314	233.966	41.2314	113.41			656.5	0.8811	656.5	0.89356			656.5	1.13852	656.5	1.0765
	127.068	88.7767			127.196	92.8078			27.2599	916.372	27.2599	808.235			41.2514	143.24	41.2514	88.0349			656.741	0.88322	656.741	0.89535			656.741	1.13815	656.741	1.07582
	127.15	88.773			127.28	92.8032			27.2799	886.575	27.2799	940.829			41.2713	105.565	41.2713	61.7176			656.982	0.88482	656.982	0.89706			656.982	1.13757	656.982	1.07494
	127.233	88.7691			127.363	92.7985			27.2998	929.772	27.2998	916.42			41.2913	83.941	41.2913	78.4575			657.223	0.88598	657.223	0.89855			657.223	1.13683	657.223	1.07394
	127.314	88.7652			127.445	92.7939			27.3198	838.974	27.3198	778.014			41.3112	182.368	41.3112	80.2544			657.464	0.88697	657.464	0.89987			657.464	1.13602	657.464	1.07291
	127.398	88.7614			127.528	92.7894			27.3397	901.171	27.3397	880.606			41.3312	73.8469	41.3312	69.1082			657.705	0.88788	657.705	0.90087			657.705	1.13516	657.705	1.07188
	127.48	88.7578			127.611	92.7848			27.3597	863.374	27.3597	829.2			41.3511	112.378	41.3511	87.0184			657.946	0.88853	657.946	0.90156			657.946	1.1342	657.946	1.07094
	127.562	88.7544			127.695	92.7803			27.3796	946.571	27.3796	882.791			41.3711	125.961	41.3711	-10.0152			658.187	0.88882	658.187	0.90203			658.187	1.13301	658.187	1.07001
	127.644	88.7505			127.778	92.7757			27.3996	834.774	27.3996	775.385			41.391	87.5958	41.391	41.0068			658.428	0.88894	658.428	0.90238			658.428	1.13173	658.428	1.06902
	127.727	88.7468			127.862	92.7711			27.4195	917.971	27.4195	750.976			41.411	57.2834	41.411	72.0839			658.67	0.88907	658.67	0.90277			658.67	1.13046	658.67	1.06815
	127.81	88.7432			127.945	92.7665			27.4395	866.173	27.4395	794.57			41.431	34.0231	41.431	51.2157			658.911	0.8893	658.911	0.90333			658.911	1.12925	658.911	1.0674
	127.892	88.7398			128.029	92.7618			27.4594	872.37	27.4594	765.161			41.4509	-25.1851	41.4509	63.4016			659.152	0.88957	659.152	0.90388			659.152	1.12819	659.152	1.06667
	127.976	88.7365			128.114	92.7573			27.4794	784.573	27.4794	785.755			41.4709	101.658	41.4709	-22.3591			659.393	0.88966	659.393	0.90389			659.393	1.12724	659.393	1.066
	128.058	88.7331			128.198	92.7527			27.4994	775.776	27.4994	684.349			41.4908	157.554	41.4908	95.933			659.634	0.88944	659.634	0.90353			659.634	1.12625	659.634	1.06541
	128.141	88.7297			128.282	92.7481			27.5193	869.973	27.5193	750.941			41.5108	18.5004	41.5108	50.2771			659.875	0.8892	659.875	0.90338			659.875	1.12519	659.875	1.06474
	128.224	88.7264			128.367	92.7435			27.5393	770.176	27.5393	692.535			41.5307	29.4983	41.5307	11.6725			660.116	0.88907	660.116	0.90342			660.116	1.12413	660.116	1.06399
	128.307	88.7233			128.45	92.739			27.5592	729.372	27.5592	771.126			41.5507	24.5469	41.5507	45.1184			660.357	0.88886	660.357	0.90343			660.357	1.12293	660.357	1.0631
	128.39	88.7201			128.533	92.7345			27.5792	772.575	27.5792	831.72			41.5706	20.6462	41.5706	77.614			660.598	0.88856	660.598	0.90347			660.598	1.12164	660.598	1.06207
	128.473	88.7164			128.618	92.7299			27.5991	728.772	27.5991	810.311			41.5906	27.7956	41.5906	-53.8417			660.839	0.88831	660.839	0.90349			660.839	1.12042	660.839	1.06084
	128.556	88.7127			128.702	92.7254			27.6191	752.975	27.6191	732.905			41.6105	93.9948	41.6105	-9.24948			661.081	0.8879	661.081	0.90346			661.081	1.119	661.081	1.05943
	128.639	88.7089			128.785	92.7208			27.639	862.172	27.639	781.496			41.6305	21.2435	41.6305	-16.6104			661.322	0.88719	661.322	0.90364			661.322	1.11733	661.322	1.05808
	128.723	88.7053			128.871	92.7163			27.659	842.375	27.659	789.09			41.6505	25.5412	41.6505	-25.9252			661.563	0.88644	661.563	0.90389			661.563	1.11563	661.563	1.05686
	128.805	88.7016			128.954	92.7118			27.6789	743.571	27.6789	711.681			41.6704	42.8873	41.6704	13.805			661.804	0.88577	661.804	0.90415			661.804	1.11397	661.804	1.05571
	128.89	88.6982			129.037	92.7072			27.6989	745.774	27.6989	620.275			41.6904	65.2813	41.6904	70.5797			662.045	0.88522	662.045	0.9045			662.045	1.11236	662.045	1.05464
	128.975	88.6948			129.121	92.7027			27.7189	752.977	27.7189	716.87			41.7103	4.7227	41.7103	18.3977			662.286	0.88469	662.286	0.90471			662.286	1.11058	662.286	1.05356
	129.059	88.6913			129.204	92.6981			27.7388	729.174	27.7388	737.461			41.7303	21.2108	41.7303	-24.7417			662.527	0.88415	662.527	0.90449			662.527	1.10863	662.527	1.05248
	129.142	88.6878			129.289	92.6936			27.7588	749.377	27.7588	667.055			41.7502	82.745	41.7502	19.1605			662.768	0.88353	662.768	0.90427			662.768	1.10667	662.768	1.05148
	129.226	88.6846			129.372	92.6891			27.7787	618.573	27.7787	803.646			41.7702	16.3246	41.7702	51.1033			663.009	0.88329	663.009	0.90443			663.009	1.10495	663.009	1.05057
	129.312	88.6813			129.456	92.6845			27.7987	712.776	27.7987	786.24			41.7901	0.94886	41.7901	-15.9142			663.25	0.88331	663.25	0.90479			663.25	1.10335	663.25	1.04971
	129.396	88.6781			129.539	92.68			27.8186	762.973	27.8186	725.831			41.8101	75.617	41.8101	4.10696			663.491	0.88329	663.491	0.90514			663.491	1.10173	663.491	1.04877
	129.48	88.675			129.623	92.6754			27.8386	760.176	27.8386	792.425			41.83	62.3283	41.83	57.1659			663.733	0.8834	663.733	0.90553			663.733	1.10025	663.733	1.0478
	129.565	88.6718			129.707	92.6709			27.8585	771.373	27.8585	796.016			41.85	-9.91805	41.85	90.2615			663.974	0.88388	663.974	0.90577			663.974	1.09908	663.974	1.04699
	129.649	88.6685			129.79	92.6664			27.8785	790.576	27.8785	797.61			41.8699	47.877	41.8699	-53.6071			664.215	0.88425	664.215	0.90578			664.215	1.09796	664.215	1.04631
	129.734	88.6652			129.872	92.6618			27.8984	695.772	27.8984	643.202			41.8899	46.7125	41.8899	37.5589			664.456	0.88429	664.456	0.90579			664.456	1.09673	664.456	1.04561
	129.819	88.662			129.955	92.6573			27.9184	613.975	27.9184	753.796			41.9099	73.5876	41.9099	5.75828			664.697	0.88428	664.697	0.90587			664.697	1.09548	664.697	1.04497
	129.904	88.6587			130.038	92.6527			27.9384	774.178	27.9384	669.39			41.9298	-34.4988	41.9298	111.99			664.938	0.88432	664.938	0.90607			664.938	1.09429	664.938	1.04448
	129.987	88.6552			130.12	92.6482			27.9583	615.375	27.9583	546.981			41.9498	35.4524	41.9498	-45.7469			665.179	0.8844	665.179	0.90644			665.179	1.09315	665.179	1.04396
	130.071	88.652			130.203	92.6437			27.9783	690.578	27.9783	687.575			41.9697	114.44	41.9697	83.5462			665.42	0.88458	665.42	0.9069			665.42	1.09204	665.42	1.04337
	130.155	88.6488			130.285	92.6391			27.9982	592.775	27.9982	803.166			41.9897	122.463	41.9897	-5.13188			665.661	0.88466	665.661	0.9071			665.661	1.09102	665.661	1.04277
	130.238	88.6455			130.367	92.6346			28.0182	654.977	28.0182	770.76			42.0096	95.5206	42.0096	69.2176			665.902	0.8844	665.902	0.90716			665.902	1.08996	665.902	1.04216
	130.321	88.6424			130.449	92.6301			28.0381	730.174	28.0381	699.351			42.0296	34.611	42.0296	47.5934			666.144	0.88436	666.144	0.90746			666.144	1.08896	666.144	1.04159
	130.404	88.639			130.531	92.6255			28.0581	686.377	28.0581	609.945			42.0495	24.7329	42.0495	4.9941			666.385	0.88445	666.385	0.90797			666.385	1.08796	666.385	1.0411
	130.487	88.6359			130.612	92.621			28.078	656.574	28.078	710.537			42.0695	47.885	42.0695	146.418			666.626	0.88442	666.626	0.90854			666.626	1.08688	666.626	1.04063
	130.57	88.6321			130.694	92.6164			28.098	742.777	28.098	714.131			42.0894	43.0657	42.0894	32.8649			666.867	0.88437	666.867	0.90904			666.867	1.08584	666.867	1.04016
	130.653	88.6287			130.776	92.6119			28.1179	684.974	28.1179	693.722			42.1094	-24.7263	42.1094	-11.6678			667.108	0.88453	667.108	0.90935			667.108	1.08493	667.108	1.03968
	130.736	88.6254			130.858	92.6074			28.1379	577.176	28.1379	729.316			42.1294	26.5073	42.1294	119.819			667.349	0.88464	667.349	0.9096			667.349	1.084	667.349	1.0392
	130.82	88.6221			130.939	92.6028			28.1578	679.373	28.1578	713.907			42.1493	5.76507	42.1493	42.3236			667.59	0.88453	667.59	0.90984			667.59	1.08304	667.59	1.03871
	130.904	88.6189			131.021	92.5983			28.1778	582.576	28.1778	694.501			42.1693	44.0454	42.1693	95.8448			667.831	0.88421	667.831	0.90993			667.831	1.08201	667.831	1.03813
	130.987	88.6158			131.102	92.5938			28.1978	680.779	28.1978	693.095			42.1892	62.3468	42.1892	17.3808			668.072	0.88387	668.072	0.90996			668.072	1.08099	668.072	1.03749
	131.07	88.6124			131.185	92.5894			28.2177	610.976	28.2177	531.686			42.2092	63.6676	42.2092	24.93			668.313	0.88369	668.313	0.9102			668.313	1.08001	668.313	1.03686
	131.154	88.6091			131.267	92.585			28.2377	644.179	28.2377	708.28			42.2291	51.0062	42.2291	86.4907			668.554	0.88353	668.554	0.91057			668.554	1.079	668.554	1.03626
	131.237	88.606			131.349	92.5805			28.2576	525.375	28.2576	534.871			42.2491	39.3609	42.2491	-25.9387			668.796	0.88332	668.796	0.91061			668.796	1.07806	668.796	1.03557
	131.321	88.6027			131.431	92.5759			28.2776	694.578	28.2776	665.466			42.269	73.7299	42.269	36.6399			669.037	0.88312	669.037	0.91059			669.037	1.07707	669.037	1.03487
	131.405	88.5995			131.515	92.5714			28.2975	540.775	28.2975	617.057			42.289	71.1114	42.289	-12.7753			669.278	0.88296	669.278	0.91068			669.278	1.07603	669.278	1.03418
	131.488	88.5963			131.598	92.567			28.3175	578.978	28.3175	647.651			42.3089	48.5034	42.3089	10.814			669.519	0.88276	669.519	0.91074			669.519	1.07498	669.519	1.0334
	131.573	88.593			131.68	92.5625			28.3374	502.175	28.3374	677.242			42.3289	8.90414	42.3289	-23.594			669.76	0.88238	669.76	0.91079			669.76	1.07384	669.76	1.03251
	131.657	88.5899			131.764	92.558			28.3574	496.378	28.3574	605.836			42.3489	22.3115	42.3489	56.9988			670.001	0.88184	670.001	0.91092			670.001	1.07263	670.001	1.03157
	131.74	88.5867			131.848	92.5535			28.3773	713.574	28.3773	631.427			42.3688	80.7235	42.3688	9.59071			670.242	0.8816	670.242	0.91124			670.242	1.07163	670.242	1.03073
	131.824	88.5836			131.93	92.5491			28.3973	618.777	28.3973	629.021			42.3888	-30.8619	42.3888	-11.8202			670.483	0.8814	670.483	0.91143			670.483	1.07081	670.483	1.02999
	131.908	88.5805			132.014	92.5447			28.4173	548.98	28.4173	566.615			42.4087	80.5532	42.4087	-42.2356			670.724	0.88093	670.724	0.91155			670.724	1.06997	670.724	1.0293
	131.992	88.5773			132.097	92.5402			28.4372	508.177	28.4372	586.206			42.4287	58.9667	42.4287	12.3424			670.965	0.88027	670.965	0.91163			670.965	1.06903	670.965	1.02857
	132.075	88.574			132.181	92.5357			28.4572	558.38	28.4572	627.8			42.4486	24.3764	42.4486	10.9123			671.206	0.87956	671.206	0.91164			671.206	1.06816	671.206	1.02777
	132.16	88.5708			132.265	92.5312			28.4771	544.577	28.4771	553.392			42.4686	-71.2199	42.4686	26.472			671.448	0.87892	671.448	0.91163			671.448	1.06742	671.448	1.02702
	132.244	88.5677			132.348	92.5269			28.4971	480.779	28.4971	569.986			42.4885	-47.8244	42.4885	49.02			671.689	0.8784	671.689	0.91173			671.689	1.06667	671.689	1.02625
	132.328	88.5646			132.433	92.5226			28.517	639.976	28.517	579.577			42.5085	-50.4394	42.5085	21.5542			671.93	0.87816	671.93	0.91207			671.93	1.06598	671.93	1.02536
	132.412	88.5614			132.515	92.5184			28.537	546.179	28.537	673.171			42.5284	-12.0669	42.5284	28.0729			672.171	0.87808	672.171	0.91244			672.171	1.0653	672.171	1.02455
	132.495	88.5583			132.599	92.5141			28.5569	600.376	28.5569	646.762			42.5484	-33.709	42.5484	-26.426			672.412	0.87806	672.412	0.91274			672.412	1.0646	672.412	1.02388
	132.578	88.5551			132.683	92.5099			28.5769	590.579	28.5769	543.356			42.5684	21.6322	42.5684	86.0557			672.653	0.87812	672.653	0.91297			672.653	1.06387	672.653	1.02333
	132.662	88.5519			132.767	92.5057			28.5968	491.776	28.5968	605.947			42.5883	44.9547	42.5883	-1.48395			672.894	0.87819	672.894	0.91312			672.894	1.06309	672.894	1.02282
	132.745	88.5486			132.85	92.5014			28.6168	473.978	28.6168	642.541			42.6083	-6.7436	42.6083	7.95303			673.135	0.87813	673.135	0.91324			673.135	1.0623	673.135	1.0223
	132.829	88.5453			132.934	92.497			28.6368	532.181	28.6368	546.135			42.6282	-1.46478	42.6282	-73.6354			673.376	0.87811	673.376	0.91339			673.376	1.06148	673.376	1.02184
	132.911	88.5422			133.018	92.4928			28.6567	449.378	28.6567	580.727			42.6482	7.78906	42.6482	-62.2511			673.617	0.87826	673.617	0.91357			673.617	1.0608	673.617	1.02152
	132.996	88.539			133.101	92.4885			28.6767	495.581	28.6767	506.321			42.6681	-104.984	42.6681	-34.8961			673.859	0.87836	673.859	0.91372			673.859	1.06021	673.859	1.02122
	133.078	88.5359			133.185	92.4842			28.6966	551.778	28.6966	603.912			42.6881	-81.7865	42.6881	-91.5724			674.1	0.87825	674.1	0.91375			674.1	1.05959	674.1	1.0208
	133.162	88.5328			133.268	92.4798			28.7166	515.981	28.7166	647.506			42.708	-37.6201	42.708	-111.282			674.341	0.87796	674.341	0.91374			674.341	1.05897	674.341	1.02028
	133.246	88.5296			133.35	92.4756			28.7365	492.177	28.7365	623.097			42.728	-103.487	42.728	-58.0255			674.582	0.87771	674.582	0.91371			674.582	1.05848	674.582	1.01974
	133.329	88.5265			133.434	92.4716			28.7565	480.38	28.7565	570.691			42.7479	-28.3882	42.7479	-91.8059			674.823	0.87767	674.823	0.91393			674.823	1.05812	674.823	1.01914
	133.412	88.5234			133.516	92.4674			28.7764	429.577	28.7764	564.282			42.7679	-63.3265	42.7679	-53.6242			675.064	0.87757	675.064	0.91431			675.064	1.05779	675.064	1.01833
	133.495	88.5202			133.6	92.4633			28.7964	508.78	28.7964	608.876			42.7878	-59.3032	42.7878	-53.482			675.305	0.87729	675.305	0.91449			675.305	1.05734	675.305	1.01748
	133.579	88.5171			133.682	92.4593			28.8163	421.977	28.8163	554.467			42.8078	-135.32	42.8078	-24.3806			675.546	0.87706	675.546	0.91463			675.546	1.05678	675.546	1.01671
	133.662	88.5139			133.765	92.4551			28.8363	471.18	28.8363	558.061			42.8278	-67.3787	42.8278	-64.3215			675.787	0.87693	675.787	0.91483			675.787	1.05612	675.787	1.01594
	133.745	88.5108			133.848	92.4509			28.8562	433.376	28.8562	488.653			42.8477	-49.4806	42.8477	-49.306			676.028	0.87674	676.028	0.91495			676.028	1.05529	676.028	1.01517
	133.827	88.5077			133.93	92.4467			28.8762	496.579	28.8762	687.247			42.8677	-60.6271	42.8677	-38.3353			676.269	0.87645	676.269	0.91501			676.269	1.05421	676.269	1.01439
	133.912	88.5045			134.013	92.4426			28.8962	429.782	28.8962	586.841			42.8876	-102.82	42.8876	-117.411			676.511	0.8763	676.511	0.91532			676.511	1.05303	676.511	1.01364
	133.995	88.5014			134.095	92.4386			28.9161	388.979	28.9161	578.432			42.9076	-90.0596	42.9076	-129.534			676.752	0.87658	676.752	0.91577			676.752	1.052	676.752	1.01292
	134.079	88.4983			134.178	92.4346			28.9361	437.182	28.9361	578.026			42.9275	-173.348	42.9275	-58.705			676.993	0.87689	676.993	0.91604			676.993	1.051	676.993	1.01218
	134.161	88.4951			134.26	92.4305			28.956	503.379	28.956	622.617			42.9475	-26.6862	42.9475	23.0744			677.234	0.87685	677.234	0.91615			677.234	1.04991	677.234	1.01149
	134.244	88.492			134.344	92.4265			28.976	422.581	28.976	537.211			42.9674	-79.075	42.9674	-117.196			677.475	0.87663	677.475	0.91611			677.475	1.04875	677.475	1.01085
	134.327	88.4889			134.427	92.4225			28.9959	486.778	28.9959	539.802			42.9874	-33.5152	42.9874	-136.519			677.716	0.87636	677.716	0.916			677.716	1.04757	677.716	1.01022
	134.41	88.4857			134.509	92.4184			29.0159	468.981	29.0159	429.396			43.0073	-171.008	43.0073	-68.8926			677.957	0.87614	677.957	0.91604			677.957	1.04647	677.957	1.00967
	134.493	88.4826			134.592	92.4142			29.0358	391.178	29.0358	569.988			43.0273	-24.5536	43.0273	-77.3193			678.198	0.87615	678.198	0.91639			678.198	1.04541	678.198	1.00918
	134.575	88.4794			134.675	92.4102			29.0558	453.381	29.0558	551.582			43.0473	-60.1532	43.0473	-11.7993			678.439	0.87628	678.439	0.9166			678.439	1.04434	678.439	1.00866
	134.658	88.4763			134.758	92.4063			29.0757	332.578	29.0757	515.173			43.0672	-65.8072	43.0672	-99.333			678.68	0.87616	678.68	0.91647			678.68	1.04315	678.68	1.00805
	134.741	88.4732			134.841	92.4023			29.0957	423.78	29.0957	516.767			43.0872	-79.5161	43.0872	-86.921			678.921	0.87591	678.921	0.9162			678.921	1.04197	678.921	1.00738
	134.822	88.47			134.924	92.3983			29.1157	352.983	29.1157	426.361			43.1071	-48.2805	43.1071	-106.564			679.163	0.87581	679.163	0.91607			679.163	1.04093	679.163	1.00677
	134.906	88.4669			135.007	92.3943			29.1356	405.18	29.1356	475.952			43.1271	-62.1007	43.1271	-35.2614			679.404	0.8759	679.404	0.91572			679.404	1.03999	679.404	1.00623
	134.989	88.4638			135.089	92.3903			29.1556	357.383	29.1556	544.546			43.147	-25.977	43.147	-81.0142			679.645	0.87634	679.645	0.91481			679.645	1.0392	679.645	1.00574
	135.071	88.4606			135.172	92.3862			29.1755	420.58	29.1755	572.137			43.167	-74.9099	43.167	-88.8225			679.886	0.87799	679.886	0.91385			679.886	1.03789	679.886	1.00563
	135.154	88.4575			135.256	92.3821			29.1955	523.783	29.1955	539.731			43.1869	-90.8995	43.1869	-4.6863			680.127	0.87793	680.127	0.9115			680.127	1.03332	680.127	1.00591
	135.237	88.4543			135.338	92.3781			29.2154	438.979	29.2154	452.322			43.2069	20.0539	43.2069	-66.6056			680.368	0.8748	680.368	0.90852			680.368	1.03065	680.368	1.00621
	135.319	88.4512			135.421	92.3741			29.2354	420.182	29.2354	587.917			43.2268	-53.0497	43.2268	-9.58037			680.609	0.87166	680.609	0.90615			680.609	1.02863	680.609	1.00597
	135.4	88.4481			135.504	92.3702			29.2553	372.379	29.2553	517.508			43.2468	-6.21046	43.2468	-46.6106			680.85	0.86934	680.85	0.90437			680.85	1.02705	680.85	1.0054
	135.484	88.4449			135.586	92.3662			29.2753	435.582	29.2753	511.102			43.2668	36.5715	43.2668	-23.6962			681.091	0.86768	681.091	0.90326			681.091	1.02571	681.091	1.00487
	135.566	88.4418			135.669	92.3622			29.2952	401.779	29.2952	510.693			43.2867	-51.7037	43.2867	32.1629			681.332	0.86678	681.332	0.90277			681.332	1.02461	681.332	1.00451
	135.647	88.4389			135.752	92.3581			29.3152	355.982	29.3152	488.287			43.3067	-30.0364	43.3067	15.9669			681.574	0.86642	681.574	0.9024			681.574	1.02368	681.574	1.00422
	135.73	88.4357			135.835	92.354			29.3352	410.184	29.3352	462.881			43.3266	18.5735	43.3266	22.7159			681.815	0.86617	681.815	0.90193			681.815	1.02282	681.815	1.00388
	135.812	88.4326			135.919	92.3498			29.3551	457.381	29.3551	390.472			43.3466	24.1259	43.3466	86.41			682.056	0.86606	682.056	0.90161			682.056	1.02207	682.056	1.00351
	135.894	88.4296			136.002	92.3458			29.3751	329.584	29.3751	535.066			43.3665	65.6208	43.3665	84.0493			682.297	0.86603	682.297	0.90132			682.297	1.02138	682.297	1.00304
	135.976	88.4267			136.085	92.3418			29.395	369.781	29.395	582.657			43.3865	-15.9418	43.3865	60.6337			682.538	0.8659	682.538	0.901			682.538	1.02072	682.538	1.00254
	136.059	88.4236			136.168	92.3378			29.415	407.984	29.415	542.252			43.4064	-11.5621	43.4064	31.1631			682.779	0.86577	682.779	0.90079			682.779	1.02011	682.779	1.00211
	136.141	88.4205			136.251	92.3338			29.4349	393.181	29.4349	529.843			43.4264	94.7599	43.4264	119.637			683.02	0.86579	683.02	0.90073			683.02	1.01959	683.02	1.00168
	136.224	88.4174			136.334	92.3298			29.4549	318.383	29.4549	503.437			43.4463	-20.9761	43.4463	48.0564			683.261	0.86591	683.261	0.90044			683.261	1.01908	683.261	1.00115
	136.307	88.4146			136.418	92.3257			29.4748	330.58	29.4748	525.028			43.4663	33.2299	43.4663	109.42			683.502	0.8658	683.502	0.89997			683.502	1.01841	683.502	1.00059
	136.388	88.4115			136.501	92.3216			29.4948	395.783	29.4948	434.622			43.4863	100.378	43.4863	78.7271			683.743	0.86542	683.743	0.8996			683.743	1.01753	683.743	0.99997
	136.47	88.4087			136.584	92.3176			29.5147	332.98	29.5147	456.213			43.5062	-27.533	43.5062	202.978			683.984	0.86491	683.984	0.89925			683.984	1.01659	683.984	0.99926
	136.553	88.4059			136.667	92.3136			29.5347	324.183	29.5347	491.807			43.5262	133.498	43.5262	176.172			684.226	0.86459	684.226	0.89892			684.226	1.0157	684.226	0.99855
	136.636	88.4031			136.75	92.3095			29.5547	376.385	29.5547	301.401			43.5461	95.469	43.5461	88.3084			684.467	0.86446	684.467	0.8987			684.467	1.01481	684.467	0.99785
	136.718	88.4003			136.834	92.3055			29.5746	359.582	29.5746	459.992			43.5661	106.381	43.5661	199.387			684.708	0.86444	684.708	0.89859			684.708	1.01392	684.708	0.99713
	136.801	88.3976			136.917	92.3015			29.5946	376.785	29.5946	574.586			43.586	94.2332	43.586	224.406			684.949	0.86435	684.949	0.89823			684.949	1.01305	684.949	0.99634
	136.884	88.3949			137	92.2975			29.6145	432.982	29.6145	438.178			43.606	168.025	43.606	131.367			685.19	0.86408	685.19	0.89771			685.19	1.01208	685.19	0.9956
	136.966	88.3923			137.083	92.2936			29.6345	287.185	29.6345	433.772			43.6259	64.7552	43.6259	196.267			685.431	0.86391	685.431	0.89739			685.431	1.01117	685.431	0.99493
	137.049	88.3896			137.165	92.2896			29.6544	368.382	29.6544	496.363			43.6459	186.423	43.6459	178.106			685.672	0.86396	685.672	0.89721			685.672	1.01039	685.672	0.99427
	137.132	88.3868			137.249	92.2855			29.6744	281.584	29.6744	432.957			43.6658	378.029	43.6658	285.885			685.913	0.86405	685.913	0.89706			685.913	1.00963	685.913	0.99361
	137.214	88.3838			137.331	92.2814			29.6943	399.781	29.6943	475.548			43.6858	175.571	43.6858	242.601			686.154	0.86412	686.154	0.89686			686.154	1.00887	686.154	0.99291
	137.297	88.381			137.414	92.2774			29.7143	445.984	29.7143	349.142			43.7057	157.049	43.7057	315.255			686.395	0.86428	686.395	0.89656			686.395	1.00817	686.395	0.99218
	137.38	88.3785			137.497	92.2735			29.7342	297.181	29.7342	402.733			43.7257	256.462	43.7257	249.846			686.637	0.8645	686.637	0.89627			686.637	1.00762	686.637	0.99154
	137.463	88.3761			137.58	92.2695			29.7542	302.384	29.7542	510.327			43.7457	162.809	43.7457	159.373			686.878	0.86457	686.878	0.89615			686.878	1.00707	686.878	0.99102
	137.546	88.3736			137.664	92.2655			29.7741	350.581	29.7741	383.918			43.7656	229.089	43.7656	206.835			687.119	0.86454	687.119	0.89589			687.119	1.00642	687.119	0.9905
	137.629	88.3711			137.748	92.2616			29.7941	319.783	29.7941	408.513			43.7856	296.302	43.7856	184.232			687.36	0.86455	687.36	0.89559			687.36	1.0058	687.36	0.98995
	137.713	88.3688			137.831	92.2576			29.8141	274.986	29.8141	407.107			43.8055	285.447	43.8055	298.564			687.601	0.8646	687.601	0.89535			687.601	1.00522	687.601	0.98931
	137.796	88.3667			137.914	92.2536			29.834	267.183	29.834	438.698			43.8255	289.523	43.8255	233.829			687.842	0.86468	687.842	0.89511			687.842	1.00465	687.842	0.98866
	137.879	88.3645			137.997	92.2496			29.854	341.386	29.854	571.292			43.8454	251.529	43.8454	368.027			688.083	0.86457	688.083	0.89466			688.083	1.00405	688.083	0.98806
	137.962	88.3621			138.079	92.2456			29.8739	332.583	29.8739	355.883			43.8654	297.465	43.8654	231.158			688.324	0.86422	688.324	0.89412			688.324	1.00336	688.324	0.98741
	138.046	88.3597			138.163	92.2416			29.8939	341.786	29.8939	463.477			43.8853	198.329	43.8853	239.22			688.565	0.86403	688.565	0.89387			688.565	1.00268	688.565	0.98676
	138.129	88.357			138.246	92.2376			29.9138	244.982	29.9138	373.068			43.9053	287.122	43.9053	241.213			688.806	0.86408	688.806	0.89384			688.806	1.00203	688.806	0.98619
	138.213	88.354			138.33	92.2336			29.9338	295.185	29.9338	425.662			43.9252	395.842	43.9252	271.137			689.047	0.86429	689.047	0.8939			689.047	1.00139	689.047	0.98568
	138.295	88.3514			138.411	92.2297			29.9537	305.382	29.9537	421.253			43.9452	286.488	43.9452	242.991			689.289	0.86457	689.289	0.89394			689.289	1.0008	689.289	0.98514
	138.379	88.3489			138.495	92.2257			29.9737	283.585	29.9737	436.847			43.9652	342.06	43.9652	280.774			689.53	0.86502	689.53	0.89396			689.53	1.00033	689.53	0.98458
	138.462	88.3463			138.578	92.2217			29.9936	345.782	29.9936	446.439			43.9851	254.556	43.9851	222.485			689.771	0.86545	689.771	0.89387			689.771	0.99991	689.771	0.98408
	138.546	88.3437			138.661	92.2178			30.0136	211.985	30.0136	434.033			44.0051	257.977	44.0051	226.124			690.012	0.86548	690.012	0.89377			690.012	0.99919	690.012	0.98358
	138.629	88.3413			138.744	92.2138			30.0336	329.187	30.0336	469.627			44.025	266.321	44.025	236.69			690.253	0.86553	690.253	0.89375			690.253	0.99842	690.253	0.98308
	138.713	88.3391			138.826	92.2098			30.0535	261.384	30.0535	391.218			44.045	287.588	44.045	321.183			690.494	0.86571	690.494	0.89368			690.494	0.99781	690.494	0.98258
	138.796	88.337			138.909	92.2058			30.0735	261.587	30.0735	370.812			44.0649	354.777	44.0649	242.602			690.735	0.86591	690.735	0.89356			690.735	0.99728	690.735	0.98196
	138.879	88.3347			138.992	92.2019			30.0934	235.784	30.0934	362.403			44.0849	242.886	44.0849	195.946			690.976	0.86615	690.976	0.89333			690.976	0.99673	690.976	0.98123
	138.962	88.3326			139.074	92.1979			30.1134	371.987	30.1134	406.997			44.1048	230.916	44.1048	152.215			691.217	0.86633	691.217	0.89297			691.217	0.99614	691.217	0.98051
	139.046	88.3305			139.158	92.1939			30.1333	316.184	30.1333	342.588			44.1248	218.865	44.1248	193.408			691.458	0.86631	691.458	0.89257			691.458	0.99549	691.458	0.9798
	139.128	88.3284			139.241	92.1899			30.1533	186.386	30.1533	410.182			44.1447	141.733	44.1447	122.524			691.699	0.86612	691.699	0.89217			691.699	0.99481	691.699	0.97907
	139.212	88.3262			139.324	92.186			30.1732	288.583	30.1732	446.774			44.1647	164.519	44.1647	94.5635			691.941	0.86609	691.941	0.89195			691.941	0.99414	691.941	0.97835
	139.295	88.3241			139.406	92.182			30.1932	280.786	30.1932	337.368			44.1847	214.222	44.1847	91.5245			692.182	0.86614	692.182	0.89189			692.182	0.99345	692.182	0.97765
	139.378	88.3219			139.489	92.178			30.2131	294.983	30.2131	328.959			44.2046	187.841	44.2046	132.407			692.423	0.8661	692.423	0.8918			692.423	0.99272	692.423	0.97698
	139.462	88.3192			139.574	92.1741			30.2331	203.186	30.2331	412.553			44.2246	234.376	44.2246	70.209			692.664	0.86594	692.664	0.89154			692.664	0.99205	692.664	0.9763
	139.546	88.3169			139.657	92.1701			30.2531	319.389	30.2531	416.147			44.2445	135.826	44.2445	61.9305			692.905	0.86579	692.905	0.89113			692.905	0.99145	692.905	0.97556
	139.63	88.3148			139.74	92.1661			30.273	316.585	30.273	416.738			44.2645	77.1892	44.2645	53.5702			693.146	0.86552	693.146	0.89093			693.146	0.99071	693.146	0.97491
	139.715	88.3128			139.823	92.1621			30.293	263.788	30.293	384.332			44.2844	162.466	44.2844	83.127			693.387	0.86517	693.387	0.89083			693.387	0.98985	693.387	0.97426
	139.799	88.3105			139.907	92.1582			30.3129	278.985	30.3129	389.923			44.3044	74.6548	44.3044	48.5998			693.628	0.86496	693.628	0.89066			693.628	0.98903	693.628	0.97358
	139.883	88.3082			139.991	92.1542			30.3329	292.188	30.3329	415.517			44.3243	77.7548	44.3243	66.9874			693.869	0.86502	693.869	0.89044			693.869	0.98833	693.869	0.97296
	139.967	88.3061			140.074	92.1502			30.3528	248.385	30.3528	391.108			44.3443	171.765	44.3443	-7.71155			694.11	0.86525	694.11	0.89019			694.11	0.98768	694.11	0.97238
	140.051	88.304			140.157	92.1463			30.3728	273.588	30.3728	317.703			44.3642	28.6837	44.3642	-62.4984			694.352	0.86545	694.352	0.88982			694.352	0.98697	694.352	0.9718
	140.134	88.3019			140.24	92.1423			30.3927	319.784	30.3927	415.294			44.3842	15.5104	44.3842	-49.3743			694.593	0.86523	694.593	0.88919			694.593	0.98607	694.593	0.97121
	140.218	88.2998			140.323	92.1383			30.4127	318.987	30.4127	385.888			44.4041	-27.7563	44.4041	-21.3407			694.834	0.86491	694.834	0.88879			694.834	0.9851	694.834	0.97059
	140.303	88.2971			140.406	92.1343			30.4326	276.184	30.4326	411.479			44.4241	-28.1176	44.4241	-67.3988			695.075	0.86495	695.075	0.88867			695.075	0.9843	695.075	0.97001
	140.386	88.2948			140.49	92.1304			30.4526	234.387	30.4526	440.073			44.4441	68.4253	44.4441	-64.5497			695.316	0.86516	695.316	0.8887			695.316	0.98356	695.316	0.96946
	140.47	88.2923			140.573	92.1264			30.4726	269.59	30.4726	468.667			44.464	-70.1287	44.464	-25.7946			695.557	0.86533	695.557	0.88873			695.557	0.98279	695.557	0.96893
	140.554	88.2899			140.657	92.1224			30.4925	129.787	30.4925	307.258			44.484	-95.7807	44.484	21.8655			695.798	0.86556	695.798	0.88871			695.798	0.98214	695.798	0.96842
	140.637	88.2872			140.74	92.1184			30.5125	273.989	30.5125	340.852			44.5039	-3.53203	44.5039	-61.5705			696.039	0.86584	696.039	0.88861			696.039	0.98166	696.039	0.96797
	140.721	88.2849			140.823	92.1145			30.5324	239.186	30.5324	331.443			44.5239	-107.384	44.5239	-64.1036			696.28	0.86584	696.28	0.88854			696.28	0.98112	696.28	0.96758
	140.803	88.2829			140.908	92.1105			30.5524	180.389	30.5524	390.037			44.5438	-56.3364	44.5438	-11.7348			696.521	0.86568	696.521	0.8886			696.521	0.98052	696.521	0.96713
	140.886	88.2806			140.99	92.1065			30.5723	249.586	30.5723	307.629			44.5638	-95.3915	44.5638	-130.465			696.762	0.86569	696.762	0.88871			696.762	0.98001	696.762	0.96665
	140.97	88.2784			141.073	92.1026			30.5923	252.789	30.5923	376.223			44.5837	-72.5496	44.5837	-121.295			697.004	0.86592	697.004	0.88897			697.004	0.97963	697.004	0.9662
	141.053	88.276			141.157	92.0986			30.6122	221.986	30.6122	338.814			44.6037	-131.812	44.6037	-129.226			697.245	0.86631	697.245	0.88933			697.245	0.97928	697.245	0.96577
	141.137	88.2737			141.24	92.0946			30.6322	171.188	30.6322	333.408			44.6236	-60.1782	44.6236	-59.2589			697.486	0.86673	697.486	0.88961			697.486	0.97887	697.486	0.96537
	141.219	88.2716			141.324	92.0906			30.6521	256.385	30.6521	370.999			44.6436	-112.65	44.6436	-138.393			697.727	0.867	697.727	0.88969			697.727	0.97837	697.727	0.96496
	141.302	88.2693			141.408	92.0867			30.6721	175.588	30.6721	317.593			44.6636	-34.2271	44.6636	-75.6304			697.968	0.86704	697.968	0.88971			697.968	0.9777	697.968	0.96449
	141.385	88.2672			141.492	92.0827			30.692	285.785	30.692	360.184			44.6835	-86.9105	44.6835	-129.97			698.209	0.86716	698.209	0.8898			698.209	0.97703	698.209	0.96397
	141.468	88.2651			141.575	92.0787			30.712	138.988	30.712	344.778			44.7035	-64.7002	44.7035	-4.41291			698.45	0.86742	698.45	0.89001			698.45	0.97638	698.45	0.96348
	141.551	88.263			141.659	92.0748			30.732	263.191	30.732	354.372			44.7234	-69.5966	44.7234	-89.9589			698.691	0.86764	698.691	0.89018			698.691	0.97568	698.691	0.96298
	141.635	88.2608			141.742	92.0711			30.7519	198.387	30.7519	366.964			44.7434	-230.6	44.7434	-71.6083			698.932	0.86777	698.932	0.89021			698.932	0.97502	698.932	0.96249
	141.719	88.2586			141.824	92.0672			30.7719	285.59	30.7719	323.558			44.7633	-64.7101	44.7633	-136.361			699.173	0.86777	699.173	0.88998			699.173	0.97436	699.173	0.96199
	141.802	88.2565			141.908	92.0635			30.7918	174.787	30.7918	277.149			44.7833	-133.927	44.7833	-140.217			699.415	0.86762	699.415	0.8896			699.415	0.97356	699.415	0.96143
	141.886	88.2543			141.992	92.0595			30.8118	178.99	30.8118	302.743			44.8032	-67.2512	44.8032	-172.176			699.656	0.86748	699.656	0.88946			699.656	0.97271	699.656	0.96081
	141.969	88.2521			142.075	92.0556			30.8317	298.187	30.8317	244.334			44.8232	-63.6817	44.8232	-79.2387			699.897	0.86722	699.897	0.88927			699.897	0.97186	699.897	0.9601
	142.053	88.25			142.159	92.0516			30.8517	277.39	30.8517	272.928			44.8431	-184.218	44.8431	-149.403			700.138	0.8669	700.138	0.88901			700.138	0.97105	700.138	0.95936
	142.135	88.2479			142.241	92.0476			30.8716	136.586	30.8716	209.519			44.8631	-198.861	44.8631	-40.6698			700.379	0.86672	700.379	0.88885			700.379	0.97037	700.379	0.95866
	142.219	88.2458			142.326	92.0437			30.8916	261.789	30.8916	344.113			44.8831	-175.608	44.8831	-153.037			700.62	0.86663	700.62	0.88874			700.62	0.96979	700.62	0.95797
	142.302	88.2437			142.409	92.0399			30.9115	228.986	30.9115	232.704			44.903	-31.4596	44.903	-60.5054			700.861	0.86624	700.861	0.88832			700.861	0.9691	700.861	0.9572
	142.384	88.2417			142.492	92.0359			30.9315	195.189	30.9315	407.298			44.923	-69.4146	44.923	-20.0729			701.102	0.86536	701.102	0.88761			701.102	0.96816	701.102	0.95638
	142.467	88.2396			142.576	92.0323			30.9515	259.392	30.9515	342.893			44.9429	-206.472	44.9429	-107.739			701.343	0.86454	701.343	0.88712			701.343	0.96724	701.343	0.9556
	142.549	88.2375			142.658	92.0285			30.9714	174.589	30.9714	371.484			44.9629	-122.63	44.9629	-46.5027			701.584	0.86415	701.584	0.88697			701.584	0.96644	701.584	0.9549
	142.633	88.2354			142.743	92.0248			30.9914	256.791	30.9914	278.078			44.9828	-113.889	44.9828	-111.363			701.825	0.86393	701.825	0.88695			701.825	0.96565	701.825	0.95421
	142.715	88.2333			142.826	92.0209			31.0113	122.988	31.0113	388.669			45.0028	-154.246	45.0028	-117.318			702.067	0.86356	702.067	0.88681			702.067	0.96471	702.067	0.95349
	142.799	88.2312			142.91	92.0172			31.0313	173.191	31.0313	301.263			45.0227	-105.7	45.0227	-22.3679			702.308	0.8632	702.308	0.88654			702.308	0.96378	702.308	0.95281
	142.881	88.2291			142.992	92.0134			31.0512	242.388	31.0512	349.854			45.0427	-43.2495	45.0427	-45.5102			702.549	0.86283	702.549	0.88618			702.549	0.96294	702.549	0.95222
	142.963	88.227			143.075	92.0097			31.0712	217.591	31.0712	278.448			45.0626	-116.893	45.0626	-67.7439			702.79	0.86243	702.79	0.88601			702.79	0.9621	702.79	0.95164
	143.047	88.2249			143.158	92.0061			31.0911	161.788	31.0911	280.039			45.0826	-28.6273	45.0826	-45.0675			703.031	0.86224	703.031	0.88613			703.031	0.96134	703.031	0.9511
	143.129	88.2228			143.241	92.0025			31.1111	187.99	31.1111	254.633			45.1026	34.5482	45.1026	6.5204			703.272	0.86218	703.272	0.88623			703.272	0.96067	703.272	0.95059
	143.212	88.2207			143.325	91.9987			31.131	191.187	31.131	197.225			45.1225	-118.364	45.1225	-116.979			703.513	0.86219	703.513	0.88624			703.513	0.96005	703.513	0.95005
	143.294	88.2186			143.407	91.9948			31.151	165.39	31.151	270.819			45.1425	74.6375	45.1425	-26.5629			703.754	0.86219	703.754	0.88627			703.754	0.95946	703.754	0.94948
	143.377	88.2166			143.49	91.9911			31.171	213.593	31.171	308.413			45.1624	90.5553	45.1624	-42.2309			703.995	0.86211	703.995	0.88618			703.995	0.9589	703.995	0.94893
	143.459	88.2145			143.574	91.9876			31.1909	225.79	31.1909	318.004			45.1824	-72.6087	45.1824	-12.9809			704.236	0.86172	704.236	0.88596			704.236	0.95827	704.236	0.94834
	143.542	88.2124			143.656	91.984			31.2109	236.993	31.2109	187.598			45.2023	-2.85271	45.2023	2.18874			704.477	0.8612	704.477	0.88588			704.477	0.95768	704.477	0.94774
	143.623	88.2103			143.739	91.9803			31.2308	220.189	31.2308	292.189			45.2223	28.8253	45.2223	-53.7202			704.719	0.86097	704.719	0.88602			704.719	0.95719	704.719	0.9472
	143.706	88.2082			143.821	91.9766			31.2508	151.392	31.2508	398.783			45.2422	30.4272	45.2422	15.2941			704.96	0.86087	704.96	0.88623			704.96	0.95665	704.96	0.94673
	143.789	88.2061			143.904	91.9729			31.2707	224.589	31.2707	278.374			45.2622	103.955	45.2622	-49.7667			705.201	0.86064	705.201	0.88645			705.201	0.95605	705.201	0.94632
	143.871	88.204			143.987	91.9692			31.2907	150.792	31.2907	293.968			45.2821	-55.5895	45.2821	25.0992			705.442	0.8603	705.442	0.88662			705.442	0.95547	705.442	0.94586
	143.954	88.2019			144.07	91.9656			31.3106	133.989	31.3106	250.559			45.3021	33.7956	45.3021	45.8936			705.683	0.8599	705.683	0.88664			705.683	0.95489	705.683	0.94534
	144.037	88.1998			144.153	91.9619			31.3306	157.191	31.3306	273.154			45.322	3.11214	45.322	-34.3816			705.924	0.85949	705.924	0.88674			705.924	0.95437	705.924	0.94486
	144.12	88.1977			144.236	91.9583			31.3505	197.388	31.3505	127.745			45.342	138.362	45.342	-81.7247			706.165	0.85908	706.165	0.88699			706.165	0.95382	706.165	0.9444
	144.202	88.1956			144.318	91.9546			31.3705	73.5911	31.3705	300.339			45.362	54.5468	45.362	19.866			706.406	0.85866	706.406	0.88719			706.406	0.95317	706.406	0.94389
	144.285	88.1936			144.402	91.951			31.3904	87.788	31.3904	296.93			45.3819	87.6686	45.3819	17.3925			706.647	0.85846	706.647	0.88744			706.647	0.95257	706.647	0.9434
	144.367	88.1915			144.484	91.9473			31.4104	165.991	31.4104	150.524			45.4019	-71.271	45.4019	-48.1435			706.888	0.85846	706.888	0.88772			706.888	0.95197	706.888	0.94293
	144.45	88.1893			144.566	91.9437			31.4304	101.194	31.4304	330.118			45.4218	12.7297	45.4218	-25.7401			707.13	0.8584	707.13	0.88782			707.13	0.95133	707.13	0.94242
	144.532	88.1871			144.648	91.9402			31.4503	199.39	31.4503	197.709			45.4418	-17.3275	45.4418	33.6046			707.371	0.85808	707.371	0.88764			707.371	0.95061	707.371	0.94188
	144.615	88.185			144.731	91.9367			31.4703	171.593	31.4703	260.303			45.4617	78.5592	45.4617	-23.1075			707.612	0.85774	707.612	0.88756			707.612	0.94992	707.612	0.94139
	144.699	88.1829			144.814	91.9332			31.4902	193.79	31.4902	267.894			45.4817	-9.60865	45.4817	29.1255			707.853	0.85758	707.853	0.88768			707.853	0.94937	707.853	0.9409
	144.781	88.1808			144.896	91.9296			31.5102	151.993	31.5102	229.489			45.5016	-10.8292	45.5016	60.3054			708.094	0.85748	708.094	0.88795			708.094	0.94884	708.094	0.94036
	144.863	88.1787			144.98	91.9259			31.5301	144.19	31.5301	231.08			45.5216	27.8991	45.5216	-96.566			708.335	0.85736	708.335	0.88829			708.335	0.94823	708.335	0.93974
	144.946	88.1766			145.062	91.9224			31.5501	170.393	31.5501	290.674			45.5415	-44.4219	45.5415	65.5133			708.576	0.85709	708.576	0.88844			708.576	0.94758	708.576	0.9391
	145.029	88.1745			145.145	91.9188			31.57	91.5895	31.57	191.265			45.5615	122.209	45.5615	-77.4549			708.817	0.85664	708.817	0.88825			708.817	0.94691	708.817	0.9384
	145.112	88.1724			145.227	91.9154			31.59	117.792	31.59	243.859			45.5815	-60.2054	45.5815	24.5313			709.058	0.85606	709.058	0.8879			709.058	0.94618	709.058	0.93765
	145.196	88.1703			145.311	91.9118			31.6099	147.989	31.6099	226.45			45.6014	17.3354	45.6014	-71.5264			709.299	0.85543	709.299	0.88768			709.299	0.94538	709.299	0.9369
	145.279	88.1682			145.394	91.9082			31.6299	82.192	31.6299	220.044			45.6214	-21.1666	45.6214	60.3741			709.54	0.85473	709.54	0.88749			709.54	0.94456	709.54	0.93617
	145.363	88.1662			145.478	91.9047			31.6499	129.395	31.6499	225.638			45.6413	21.2903	45.6413	51.2347			709.782	0.85405	709.782	0.88729			709.782	0.94384	709.782	0.93552
	145.447	88.1641			145.561	91.9012			31.6698	39.5916	31.6698	241.229			45.6613	26.7077	45.6613	35.0573			710.023	0.85345	710.023	0.88713			710.023	0.94317	710.023	0.93492
	145.528	88.162			145.645	91.8978			31.6898	192.794	31.6898	236.823			45.6812	20.0873	45.6812	15.8437			710.264	0.85296	710.264	0.88702			710.264	0.9425	710.264	0.93436
	145.613	88.1599			145.728	91.8944			31.7097	207.991	31.7097	229.415			45.7012	38.4305	45.7012	112.596			710.505	0.85246	710.505	0.88689			710.505	0.94179	710.505	0.93386
	145.695	88.1578			145.812	91.891			31.7297	142.194	31.7297	218.009			45.7211	-16.2608	45.7211	-40.6848			710.746	0.85187	710.746	0.88666			710.746	0.94107	710.746	0.93339
	145.779	88.1557			145.895	91.8875			31.7496	95.391	31.7496	73.5998			45.7411	2.01469	45.7411	33.0039			710.987	0.85139	710.987	0.88651			710.987	0.94038	710.987	0.93292
	145.861	88.1536			145.978	91.8841			31.7696	105.594	31.7696	166.194			45.761	38.2586	45.761	100.663			711.228	0.85116	711.228	0.88654			711.228	0.93978	711.228	0.9325
	145.945	88.1515			146.062	91.8807			31.7895	173.791	31.7895	273.785			45.781	35.4726	45.781	0.29528			711.469	0.85102	711.469	0.88662			711.469	0.9392	711.469	0.93209
	146.027	88.1494			146.146	91.8773			31.8095	89.9934	31.8095	205.379			45.801	-1.34195	45.801	14.9014			711.71	0.85076	711.71	0.88659			711.71	0.93858	711.71	0.93163
	146.11	88.1473			146.23	91.8739			31.8294	92.1903	31.8294	285.97			45.8209	117.817	45.8209	-45.5168			711.951	0.85056	711.951	0.88651			711.951	0.938	711.951	0.93119
	146.194	88.1452			146.314	91.8705			31.8494	108.393	31.8494	200.564			45.8409	83.9495	45.8409	112.042			712.192	0.85047	712.192	0.88642			712.192	0.93745	712.192	0.93081
	146.277	88.1432			146.398	91.8671			31.8694	68.5959	31.8694	171.158			45.8608	79.0583	45.8608	123.58			712.434	0.85038	712.434	0.88641			712.434	0.9368	712.434	0.9304
	146.361	88.1411			146.482	91.8637			31.8893	161.793	31.8893	201.75			45.8808	-23.8557	45.8808	22.0987			712.675	0.85019	712.675	0.88645			712.675	0.93602	712.675	0.92989
	146.443	88.139			146.565	91.8603			31.9093	71.9956	31.9093	242.344			45.9007	179.209	45.9007	99.5989			712.916	0.84996	712.916	0.88644			712.916	0.9353	712.916	0.92935
	146.527	88.1369			146.648	91.8569			31.9292	136.192	31.9292	235.935			45.9207	50.2526	45.9207	96.0823			713.157	0.84978	713.157	0.88648			713.157	0.93478	713.157	0.92886
	146.61	88.1348			146.732	91.8534			31.9492	165.395	31.9492	301.529			45.9406	156.277	45.9406	32.55			713.398	0.84962	713.398	0.88661			713.398	0.93429	713.398	0.92836
	146.694	88.1327			146.817	91.8499			31.9691	162.592	31.9691	180.12			45.9606	115.284	45.9606	78.0034			713.639	0.84935	713.639	0.88672			713.639	0.93371	713.639	0.92778
	146.777	88.1306			146.9	91.8465			31.9891	167.795	31.9891	223.714			45.9805	179.274	45.9805	250.444			713.88	0.84882	713.88	0.88662			713.88	0.93298	713.88	0.92717
	146.861	88.1285			146.983	91.843			32.009	168.992	32.009	175.305			46.0005	169.248	46.0005	98.8714			714.121	0.84827	714.121	0.88642			714.121	0.93225	714.121	0.92656
	146.944	88.1266			147.066	91.8395			32.029	97.1946	32.029	186.899			46.0205	165.208	46.0205	187.288			714.362	0.84787	714.362	0.88627			714.362	0.93163	714.362	0.92599
	147.028	88.1247			147.15	91.836			32.0489	140.391	32.0489	206.49			46.0404	290.154	46.0404	272.695			714.603	0.84752	714.603	0.88619			714.603	0.93103	714.603	0.92538
	147.112	88.1227			147.232	91.8323			32.0689	137.594	32.0689	160.084			46.0604	284.087	46.0604	299.092			714.845	0.84704	714.845	0.88605			714.845	0.93034	714.845	0.92472
	147.194	88.1207			147.315	91.8288			32.0889	109.797	32.0889	277.679			46.0803	155.009	46.0803	208.481			715.086	0.84652	715.086	0.88576			715.086	0.92961	715.086	0.92411
	147.278	88.1188			147.398	91.8253			32.1088	177.994	32.1088	163.27			46.1003	296.92	46.1003	253.862			715.327	0.84614	715.327	0.8855			715.327	0.92893	715.327	0.92358
	147.362	88.1169			147.481	91.8219			32.1288	56.1968	32.1288	195.864			46.1202	415.822	46.1202	299.238			715.568	0.8458	715.568	0.88525			715.568	0.92823	715.568	0.92297
	147.444	88.1151			147.565	91.8185			32.1487	147.394	32.1487	224.455			46.1402	232.716	46.1402	297.607			715.809	0.8454	715.809	0.88499			715.809	0.92745	715.809	0.92232
	147.527	88.1131			147.649	91.8149			32.1687	138.596	32.1687	212.049			46.1601	308.603	46.1601	367.973			716.05	0.84487	716.05	0.8847			716.05	0.92657	716.05	0.9217
	147.61	88.1114			147.733	91.8114			32.1886	67.7932	32.1886	205.64			46.1801	320.483	46.1801	411.335			716.291	0.84441	716.291	0.88442			716.291	0.92575	716.291	0.92107
	147.692	88.1095			147.817	91.8079			32.2086	118.996	32.2086	282.234			46.2	388.358	46.2	388.694			716.532	0.84408	716.532	0.88422			716.532	0.92497	716.532	0.92045
	147.776	88.1078			147.9	91.8044			32.2285	154.193	32.2285	191.825			46.22	288.23	46.22	323.052			716.773	0.84382	716.773	0.88402			716.773	0.92416	716.773	0.91982
	147.859	88.1061			147.984	91.8009			32.2485	124.396	32.2485	203.419			46.2399	388.098	46.2399	536.409			717.014	0.84353	717.014	0.88369			717.014	0.92331	717.014	0.91917
	147.941	88.1045			148.067	91.7975			32.2684	66.5926	32.2684	224.011			46.2599	546.964	46.2599	421.766			717.255	0.84306	717.255	0.88319			717.255	0.92249	717.255	0.91852
	148.025	88.1029			148.151	91.794			32.2884	0.7954	32.2884	198.605			46.2799	558.83	46.2799	481.125			717.497	0.84266	717.497	0.88272			717.497	0.92175	717.497	0.91786
	148.108	88.1014			148.234	91.7905			32.3083	120.992	32.3083	134.196			46.2998	643.695	46.2998	506.485			717.738	0.84237	717.738	0.88235			717.738	0.92105	717.738	0.91717
	148.191	88.0994			148.317	91.7869			32.3283	158.195	32.3283	245.79			46.3198	611.562	46.3198	541.849			717.979	0.84197	717.979	0.88201			717.979	0.92033	717.979	0.91645
	148.274	88.0977			148.4	91.7834			32.3483	-10.6021	32.3483	209.384			46.3397	542.432	46.3397	699.217			718.22	0.8414	718.22	0.88168			718.22	0.91952	718.22	0.9157
	148.357	88.0957			148.483	91.78			32.3682	165.595	32.3682	130.975			46.3597	631.304	46.3597	547.591			718.461	0.84094	718.461	0.88139			718.461	0.91877	718.461	0.915
	148.44	88.094			148.564	91.7766			32.3882	96.7976	32.3882	79.5691			46.3796	775.181	46.3796	711.97			718.702	0.8407	718.702	0.88118			718.702	0.91816	718.702	0.91437
	148.523	88.0921			148.647	91.7731			32.4081	130.994	32.4081	212.16			46.3996	826.064	46.3996	664.356			718.943	0.84051	718.943	0.88102			718.943	0.91751	718.943	0.91377
	148.606	88.0903			148.73	91.7696			32.4281	109.197	32.4281	262.754			46.4195	667.953	46.4195	864.75			719.184	0.8403	719.184	0.88093			719.184	0.9168	719.184	0.91321
	148.689	88.0888			148.813	91.7662			32.448	40.394	32.448	200.345			46.4395	701.85	46.4395	667.153			719.425	0.84009	719.425	0.88079			719.425	0.91614	719.425	0.91271
	148.771	88.0877			148.895	91.7626			32.468	108.597	32.468	189.94			46.4594	788.755	46.4594	811.566			719.666	0.84	719.666	0.88064			719.666	0.91551	719.666	0.91223
	148.855	88.0861			148.976	91.7591			32.4879	137.794	32.4879	154.531			46.4794	792.67	46.4794	832.989			719.908	0.84007	719.908	0.88069			719.908	0.91493	719.908	0.91179
	148.937	88.0846			149.06	91.7557			32.5079	91.9965	32.5079	248.125			46.4994	810.596	46.4994	899.424			720.149	0.84011	720.149	0.88078			720.149	0.91429	720.149	0.91135
	149.021	88.0831			149.142	91.7523			32.5278	90.1934	32.5278	166.716			46.5193	881.534	46.5193	827.872			720.39	0.84002	720.39	0.88067			720.39	0.91361	720.39	0.91089
	149.102	88.0816			149.224	91.7489			32.5478	65.3962	32.5478	189.31			46.5393	901.484	46.5393	938.334			720.631	0.83998	720.631	0.88049			720.631	0.913	720.631	0.91041
	149.185	88.0802			149.306	91.7455			32.5678	136.599	32.5678	254.904			46.5592	926.449	46.5592	839.81			720.872	0.84016	720.872	0.88049			720.872	0.91248	720.872	0.91
	149.269	88.0789			149.388	91.7421			32.5877	43.7959	32.5877	201.495			46.5792	937.429	46.5792	919.301			721.113	0.84037	721.113	0.88055			721.113	0.91192	721.113	0.90956
	149.35	88.0772			149.469	91.7387			32.6077	48.9987	32.6077	125.089			46.5991	1090.42	46.5991	1043.81			721.354	0.84038	721.354	0.88045			721.354	0.91124	721.354	0.909
	149.433	88.0756			149.55	91.7353			32.6276	114.196	32.6276	127.68			46.6191	1043.44	46.6191	992.334			721.595	0.84033	721.595	0.88026			721.595	0.9106	721.595	0.90847
	149.515	88.0737			149.633	91.7319			32.6476	183.398	32.6476	205.274			46.639	1049.47	46.639	961.878			721.836	0.8404	721.836	0.88008			721.836	0.91009	721.836	0.90797
	149.598	88.0722			149.716	91.7285			32.6675	51.5952	32.6675	161.866			46.659	1047.52	46.659	1010.44			722.077	0.84046	722.077	0.87998			722.077	0.90954	722.077	0.90748
	149.681	88.0709			149.798	91.7251			32.6875	203.798	32.6875	260.46			46.6789	1062.59	46.6789	1081.02			722.318	0.84034	722.318	0.8799			722.318	0.9089	722.318	0.90697
	149.763	88.0695			149.881	91.7217			32.7074	68.9948	32.7074	161.051			46.6989	1112.68	46.6989	1124.63			722.56	0.8401	722.56	0.87969			722.56	0.90824	722.56	0.90646
	149.847	88.0683			149.964	91.7183			32.7274	77.1977	32.7274	168.645			46.7189	1143.79	46.7189	1114.25			722.801	0.83989	722.801	0.87931			722.801	0.90757	722.801	0.90592
	149.929	88.0668			150.047	91.7149			32.7473	64.3945	32.7473	131.236			46.7388	1148.93	46.7388	964.903			723.042	0.83981	723.042	0.87901			723.042	0.90691	723.042	0.90532
	150.012	88.0654			150.131	91.7115			32.7673	95.5974	32.7673	175.83			46.7588	1206.09	46.7588	1184.58			723.283	0.83968	723.283	0.87883			723.283	0.90615	723.283	0.90467
	150.094	88.0641			150.214	91.708			32.7873	78.8002	32.7873	198.424			46.7787	1180.28	46.7787	1175.27			723.524	0.83927	723.524	0.87848			723.524	0.90524	723.524	0.90395
	150.178	88.0624			150.298	91.7046			32.8072	37.997	32.8072	161.015			46.7987	1229.49	46.7987	1073			723.765	0.83876	723.765	0.87801			723.765	0.90432	723.765	0.90325
	150.261	88.0611			150.38	91.7012			32.8272	-16.8001	32.8272	173.609			46.8186	1125.73	46.8186	1083.75			724.006	0.83845	724.006	0.8776			724.006	0.90347	724.006	0.90261
	150.345	88.0596			150.464	91.6977			32.8471	91.3967	32.8471	188.201			46.8386	1227	46.8386	1264.53			724.247	0.83832	724.247	0.87731			724.247	0.90265	724.247	0.90201
	150.429	88.0583			150.547	91.6943			32.8671	128.6	32.8671	255.795			46.8585	1176.3	46.8585	1174.33			724.488	0.83808	724.488	0.87697			724.488	0.90172	724.488	0.9014
	150.512	88.0571			150.632	91.6909			32.887	78.7963	32.887	207.386			46.8785	1108.63	46.8785	1226.17			724.729	0.8377	724.729	0.87652			724.729	0.9007	724.729	0.90075
	150.595	88.0556			150.714	91.6875			32.907	41.9992	32.907	157.98			46.8984	1230.99	46.8984	1274.04			724.971	0.83744	724.971	0.87601			724.971	0.89973	724.971	0.90008
	150.68	88.0539			150.798	91.6841			32.9269	54.196	32.9269	123.571			46.9184	1110.39	46.9184	1169.93			725.212	0.83733	725.212	0.87556			725.212	0.89884	725.212	0.89945
	150.762	88.0527			150.882	91.6807			32.9469	78.3988	32.9469	181.165			46.9384	1062.82	46.9384	1055.87			725.453	0.83723	725.453	0.87525			725.453	0.89796	725.453	0.89884
	150.848	88.0512			150.966	91.6773			32.9668	123.596	32.9668	187.756			46.9583	1021.28	46.9583	1132.83			725.694	0.83704	725.694	0.87492			725.694	0.89703	725.694	0.89818
	150.93	88.05			151.05	91.6739			32.9868	44.7985	32.9868	183.35			46.9783	1117.78	46.9783	1115.83			725.935	0.83683	725.935	0.87451			725.935	0.89609	725.935	0.89749
	151.014	88.0488			151.133	91.6705			33.0068	28.0013	33.0068	151.944			46.9982	1089.31	46.9982	995.859			726.176	0.83674	726.176	0.87413			726.176	0.89527	726.176	0.89682
	151.098	88.0476			151.216	91.6671			33.0267	91.1982	33.0267	137.536			47.0182	1059.88	47.0182	983.928			726.417	0.83681	726.417	0.87395			726.417	0.89462	726.417	0.89618
	151.181	88.0461			151.3	91.6637			33.0467	145.401	33.0467	141.13			47.0381	1039.5	47.0381	1055.03			726.658	0.83677	726.658	0.87378			726.658	0.89398	726.658	0.89552
	151.265	88.0444			151.384	91.6603			33.0666	138.598	33.0666	114.721			47.0581	1124.15	47.0581	903.177			726.899	0.83659	726.899	0.87347			726.899	0.89331	726.899	0.89484
	151.348	88.0429			151.468	91.6569			33.0866	84.8007	33.0866	97.3148			47.078	987.841	47.078	1010.36			727.14	0.83649	727.14	0.87322			727.14	0.89267	727.14	0.89418
	151.432	88.0417			151.551	91.6535			33.1065	135.997	33.1065	196.906			47.098	949.575	47.098	814.581			727.381	0.83653	727.381	0.87312			727.381	0.89206	727.381	0.89359
	151.516	88.0405			151.635	91.6501			33.1265	40.2003	33.1265	74.5			47.1179	852.353	47.1179	893.843			727.623	0.83657	727.623	0.87315			727.623	0.89138	727.623	0.89306
	151.599	88.0391			151.718	91.6467			33.1464	33.3971	33.1464	74.0911			47.1379	793.174	47.1379	786.147			727.864	0.83655	727.864	0.87314			727.864	0.89065	727.864	0.89254
	151.681	88.0374			151.802	91.6433			33.1664	124.6	33.1664	77.6852			47.1578	905.041	47.1578	787.493			728.105	0.8366	728.105	0.87312			728.105	0.89003	728.105	0.89207
	151.766	88.0363			151.885	91.6399			33.1863	199.797	33.1863	190.276			47.1778	827.954	47.1778	790.883			728.346	0.83684	728.346	0.87327			728.346	0.88951	728.346	0.89162
	151.848	88.0352			151.969	91.6365			33.2063	180	33.2063	44.8704			47.1978	822.913	47.1978	744.317			728.587	0.83715	728.587	0.87353			728.587	0.88895	728.587	0.89121
	151.931	88.0341			152.052	91.6331			33.2262	64.1965	33.2262	81.4616			47.2177	805.921	47.2177	630.795			728.828	0.83739	728.828	0.87365			728.828	0.88825	728.828	0.89078
	152.015	88.0327			152.135	91.6297			33.2462	73.3993	33.2462	111.056			47.2377	629.977	47.2377	617.32			729.069	0.83759	729.069	0.8736			729.069	0.88752	729.069	0.89031
	152.097	88.0313			152.218	91.6263			33.2662	26.6021	33.2662	190.65			47.2576	679.084	47.2576	679.892			729.31	0.83783	729.31	0.87356			729.31	0.88684	729.31	0.88983
	152.182	88.03			152.302	91.6228			33.2861	40.799	33.2861	181.241			47.2776	635.242	47.2776	564.511			729.551	0.83815	729.551	0.8736			729.551	0.88615	729.551	0.88931
	152.265	88.0287			152.385	91.6194			33.3061	137.002	33.3061	214.835			47.2975	555.452	47.2975	576.18			729.792	0.83841	729.792	0.87359			729.792	0.88541	729.792	0.88878
	152.347	88.0277			152.468	91.616			33.326	121.199	33.326	38.4261			47.3175	531.715	47.3175	484.898			730.033	0.83849	730.033	0.87341			730.033	0.88468	730.033	0.88824
	152.431	88.0264			152.551	91.6126			33.346	-15.5985	33.346	42.0202			47.3374	464.032	47.3374	514.666			730.275	0.83856	730.275	0.87317			730.275	0.884	730.275	0.88768
	152.515	88.0253			152.634	91.6092			33.3659	-27.4017	33.3659	150.611			47.3574	444.404	47.3574	647.486			730.516	0.83871	730.516	0.87294			730.516	0.8834	730.516	0.88713
	152.597	88.0241			152.716	91.6058			33.3859	149.801	33.3859	189.205			47.3773	454.833	47.3773	476.358			730.757	0.83878	730.757	0.87273			730.757	0.88275	730.757	0.88657
	152.681	88.0227			152.799	91.6024			33.4058	121.998	33.4058	120.797			47.3973	381.318	47.3973	486.284			730.998	0.83855	730.998	0.87246			730.998	0.88197	730.998	0.88593
	152.765	88.0214			152.883	91.599			33.4258	65.2008	33.4258	174.391			47.4173	478.862	47.4173	427.264			731.239	0.83816	731.239	0.87209			731.239	0.88115	731.239	0.88522
	152.848	88.0201			152.966	91.5956			33.4457	71.3976	33.4457	195.982			47.4372	475.465	47.4372	448.298			731.48	0.8379	731.48	0.87184			731.48	0.88034	731.48	0.88453
	152.932	88.0185			153.049	91.5922			33.4657	14.6005	33.4657	141.576			47.4572	308.128	47.4572	306.389			731.721	0.83768	731.721	0.87169			731.721	0.87951	731.721	0.88385
	153.015	88.017			153.132	91.5888			33.4857	41.8033	33.4857	179.17			47.4771	377.853	47.4771	486.537			731.962	0.83727	731.962	0.87145			731.962	0.87858	731.962	0.88316
	153.098	88.0157			153.214	91.5854			33.5056	140	33.5056	147.761			47.4971	337.639	47.4971	323.742			732.203	0.83667	732.203	0.87102			732.203	0.87753	732.203	0.88244
	153.182	88.0143			153.297	91.582			33.5256	22.203	33.5256	32.3551			47.517	210.489	47.517	280.007			732.444	0.83628	732.444	0.87052			732.444	0.87657	732.444	0.88173
	153.266	88.0131			153.379	91.5786			33.5455	108.4	33.5455	109.946			47.537	202.403	47.537	104.33			732.686	0.83613	732.686	0.87009			732.686	0.87576	732.686	0.88109
	153.349	88.0118			153.462	91.5752			33.5655	6.60261	33.5655	88.5403			47.5569	280.383	47.5569	310.715			732.927	0.83585	732.927	0.86976			732.927	0.87482	732.927	0.88042
	153.432	88.0108			153.544	91.5718			33.5854	33.7994	33.5854	124.131			47.5769	235.428	47.5769	211.16			733.168	0.83537	733.168	0.86951			733.168	0.87379	733.168	0.87971
	153.516	88.0099			153.626	91.5684			33.6054	84.0023	33.6054	150.726			47.5968	309.541	47.5968	265.668			733.409	0.83497	733.409	0.86926			733.409	0.8729	733.409	0.87902
	153.599	88.0097			153.709	91.565			33.6253	34.1991	33.6253	225.317			47.6168	131.722	47.6168	78.2383			733.65	0.8348	733.65	0.86908			733.65	0.87217	733.65	0.87836
	153.682	88.0097			153.79	91.5616			33.6453	75.4019	33.6453	66.9107			47.6368	255.973	47.6368	61.8725			733.891	0.83477	733.891	0.86905			733.891	0.87147	733.891	0.87771
	153.766	88.0097			153.872	91.5582			33.6652	59.5988	33.6652	145.502			47.6567	199.293	47.6567	182.571			734.132	0.83464	734.132	0.869			734.132	0.87066	734.132	0.877
	153.848	88.0097			153.955	91.5548			33.6852	66.8016	33.6852	99.096			47.6767	156.685	47.6767	140.335			734.373	0.83446	734.373	0.86888			734.373	0.86984	734.373	0.87631
	153.931	88.0097			154.039	91.5514			33.7052	35.0044	33.7052	117.69			47.6966	130.148	47.6966	165.164			734.614	0.8344	734.614	0.86875			734.614	0.86913	734.614	0.87565
	154.015	88.0097			154.12	91.5479			33.7251	188.201	33.7251	170.281			47.7166	194.684	47.7166	151.06			734.855	0.83443	734.855	0.86872			734.855	0.8685	734.855	0.87502
	154.097	88.0097			154.203	91.5445			33.7451	32.4041	33.7451	66.8753			47.7365	147.294	47.7365	206.022			735.096	0.83438	735.096	0.86877			735.096	0.86782	735.096	0.87442
	154.18	88.0097			154.287	91.5412			33.765	-33.3991	33.765	97.4664			47.7565	256.978	47.7565	92.0529			735.338	0.83418	735.338	0.86879			735.338	0.86712	735.338	0.8738
	154.265	88.0097			154.369	91.5378			33.785	78.8037	33.785	115.06			47.7764	149.737	47.7764	42.1516			735.579	0.83395	735.579	0.86872			735.579	0.86646	735.579	0.87322
	154.347	88.0097			154.452	91.5344			33.8049	69.0006	33.8049	136.652			47.7964	213.572	47.7964	-56.6807			735.82	0.83379	735.82	0.86878			735.82	0.86591	735.82	0.87269
	154.431	88.0097			154.535	91.5312			33.8249	67.2538	33.8249	112.246			47.8163	113.483	47.8163	23.5563			736.061	0.83378	736.061	0.86908			736.061	0.86539	736.061	0.87217
	154.513	88.0097			154.617	91.528			33.8448	-27.3039	33.8448	74.8368			47.8363	122.472	47.8363	45.8634			736.302	0.83372	736.302	0.86937			736.302	0.86477	736.302	0.87164
	154.596	88.0097			154.7	91.5248			33.8648	26.1456	33.8648	-18.5691			47.8562	52.5381	47.8562	-1.75903			736.543	0.83358	736.543	0.86956			736.543	0.86415	736.543	0.8711
	154.68	88.0097			154.783	91.5215			33.8847	-1.41203	33.8847	63.022			47.8762	120.683	47.8762	101.69			736.784	0.83353	736.784	0.86978			736.784	0.86368	736.784	0.87062
	154.763	88.0097			154.866	91.5182			33.9047	-49.9625	33.9047	192.616			47.8962	102.906	47.8962	48.2099			737.025	0.83368	737.025	0.87014			737.025	0.8633	737.025	0.87021
	154.846	88.0097			154.95	91.5149			33.9247	53.4871	33.9247	167.21			47.9161	78.2093	47.9161	60.8021			737.266	0.83381	737.266	0.87052			737.266	0.86289	737.266	0.86976
	154.929	88.0097			155.032	91.5116			33.9446	6.92942	33.9446	192.801			47.9361	86.5915	47.9361	30.4666			737.507	0.83371	737.507	0.87067			737.507	0.86233	737.507	0.86924
	155.012	88.0097			155.116	91.5082			33.9646	36.379	33.9646	74.3954			47.956	41.0532	47.956	109.204			737.749	0.83356	737.749	0.87065			737.749	0.86175	737.749	0.8687
	155.094	88.0097			155.201	91.5049			33.9845	-26.1787	33.9845	113.987			47.976	90.5946	47.976	111.014			737.99	0.83359	737.99	0.87067			737.99	0.86127	737.99	0.86815
	155.178	88.0096			155.285	91.5017			34.0045	119.271	34.0045	163.581			47.9959	106.216	47.9959	3.89704			738.231	0.83368	738.231	0.8708			738.231	0.86081	738.231	0.86761
	155.259	88.0094			155.368	91.4985			34.0244	134.713	34.0244	104.172			48.0159	0.91628	48.0159	36.8533			738.472	0.8335	738.472	0.87083			738.472	0.86024	738.472	0.86704
	155.342	88.009			155.453	91.4952			34.0444	2.16277	34.0444	51.7658			48.0358	-2.30366	48.0358	-9.11723			738.713	0.83316	738.713	0.87075			738.713	0.85959	738.713	0.86644
	155.425	88.0085			155.537	91.4921			34.0643	74.6051	34.0643	111.357			48.0558	-5.44435	48.0558	86.9854			738.954	0.83287	738.954	0.87072			738.954	0.85894	738.954	0.86582
	155.508	88.0078			155.621	91.4888			34.0843	52.0547	34.0843	125.951			48.0757	19.494	48.0757	106.161			739.195	0.83271	739.195	0.87085			739.195	0.85832	739.195	0.86517
	155.591	88.0072			155.705	91.4857			34.1042	9.49698	34.1042	69.5422			48.0957	48.5114	48.0957	4.41013			739.436	0.83247	739.436	0.871			739.436	0.85767	739.436	0.8645
	155.673	88.0064			155.788	91.4826			34.1242	36.9465	34.1242	127.136			48.1157	58.6074	48.1157	24.732			739.677	0.83197	739.677	0.87098			739.677	0.85695	739.677	0.86376
	155.757	88.0054			155.872	91.4794			34.1441	89.3889	34.1441	129.727			48.1356	54.782	48.1356	6.12665			739.918	0.83148	739.918	0.87098			739.918	0.85626	739.918	0.86308
	155.84	88.0045			155.955	91.4763			34.1641	53.8384	34.1641	121.321			48.1556	12.0348	48.1556	46.5939			740.159	0.83116	740.159	0.87109			740.159	0.85565	740.159	0.86241
	155.923	88.0034			156.038	91.4731			34.1841	8.288	34.1841	57.9156			48.1755	-44.6346	48.1755	113.133			740.401	0.83088	740.401	0.87127			740.401	0.85505	740.401	0.86174
	156.005	88.0025			156.122	91.4701			34.204	44.7303	34.204	88.5067			48.1955	3.77358	48.1955	31.7451			740.642	0.83032	740.642	0.87127			740.642	0.8543	740.642	0.86105
	156.088	88.0017			156.206	91.4668			34.224	71.1799	34.224	71.1008			48.2154	-100.741	48.2154	64.4285			740.883	0.82962	740.883	0.87117			740.883	0.85356	740.883	0.86037
	156.172	88.0007			156.288	91.4637			34.2439	-24.3778	34.2439	157.692			48.2354	182.821	48.2354	-54.8168			741.124	0.82901	741.124	0.8711			741.124	0.8529	741.124	0.85968
	156.255	87.9997			156.371	91.4605			34.2639	134.072	34.2639	40.286			48.2553	-61.5398	48.2553	6.00875			741.365	0.82851	741.365	0.87109			741.365	0.85224	741.365	0.85901
	156.337	87.9986			156.454	91.4573			34.2838	28.5141	34.2838	47.8771			48.2753	80.1756	48.2753	-74.0952			741.606	0.82802	741.606	0.87114			741.606	0.85152	741.606	0.85835
	156.42	87.9976			156.537	91.4542			34.3038	69.9637	34.3038	174.471			48.2952	-28.0327	48.2952	87.8708			741.847	0.82738	741.847	0.87111			741.847	0.85071	741.847	0.8577
	156.504	87.9965			156.62	91.4513			34.3237	39.406	34.3237	158.062			48.3152	18.8351	48.3152	28.9066			742.088	0.8269	742.088	0.87106			742.088	0.84997	742.088	0.85713
	156.588	87.9955			156.702	91.4483			34.3437	53.8556	34.3437	171.656			48.3352	-143.221	48.3352	-48.9884			742.329	0.82668	742.329	0.87112			742.329	0.84937	742.329	0.85661
	156.671	87.9944			156.785	91.4451			34.3636	21.2979	34.3636	178.248			48.3551	-6.20191	48.3551	-49.8147			742.57	0.82652	742.57	0.87126			742.57	0.84874	742.57	0.85609
	156.754	87.9934			156.868	91.4422			34.3836	59.7474	34.3836	121.842			48.3751	63.893	48.3751	62.4275			742.811	0.82618	742.811	0.87127			742.811	0.84801	742.811	0.85554
	156.838	87.9924			156.951	91.4392			34.4036	76.197	34.4036	82.4357			48.395	33.0633	48.395	-5.26226			743.053	0.82575	743.053	0.87122			743.053	0.84734	743.053	0.855
	156.921	87.9913			157.034	91.4362			34.4235	51.6393	34.4235	49.0269			48.415	-137.691	48.415	-129.884			743.294	0.82542	743.294	0.87128			743.294	0.84682	743.294	0.85447
	157.003	87.9903			157.118	91.4331			34.4435	66.0889	34.4435	160.621			48.4349	-80.3701	48.4349	-94.4394			743.535	0.8252	743.535	0.87141			743.535	0.84635	743.535	0.85394
	157.087	87.9892			157.201	91.43			34.4634	-17.4688	34.4634	82.2121			48.4549	17.026	48.4549	-34.9276			743.776	0.82489	743.776	0.87158			743.776	0.84583	743.776	0.85338
	157.169	87.9882			157.284	91.4269			34.4834	-8.01921	34.4834	120.806			48.4748	64.4972	48.4748	-88.349			744.017	0.82447	744.017	0.87168			744.017	0.84538	744.017	0.85285
	157.253	87.9871			157.366	91.4239			34.5033	42.4231	34.5033	140.397			48.4948	-134.956	48.4948	-110.704			744.258	0.8241	744.258	0.87177			744.258	0.84505	744.258	0.85235
	157.337	87.9861			157.448	91.421			34.5233	-1.12733	34.5233	90.9914			48.5147	-48.3347	48.5147	-197.992			744.499	0.8239	744.499	0.872			744.499	0.84472	744.499	0.85188
	157.42	87.985			157.531	91.4179			34.5432	45.315	34.5432	80.5825			48.5347	1.36224	48.5347	20.7859			744.74	0.82369	744.74	0.87237			744.74	0.84433	744.74	0.85143
	157.504	87.984			157.613	91.4147			34.5632	20.7646	34.5632	197.177			48.5547	-84.8654	48.5547	-65.3692			744.981	0.82338	744.981	0.87264			744.981	0.84383	744.981	0.85094
	157.587	87.9829			157.695	91.4118			34.5831	37.2069	34.5831	24.7677			48.5746	-102.017	48.5746	-131.457			745.222	0.82306	745.222	0.87272			745.222	0.84328	745.222	0.85045
	157.67	87.9819			157.777	91.4087			34.6031	-14.3436	34.6031	64.3618			48.5946	-71.0937	48.5946	30.5217			745.464	0.82282	745.464	0.87285			745.464	0.84278	745.464	0.85001
	157.755	87.9809			157.86	91.4057			34.6231	100.106	34.6231	128.956			48.6145	-8.09385	48.6145	-32.4316			745.705	0.82268	745.705	0.87308			745.705	0.84232	745.705	0.84956
	157.839	87.9798			157.942	91.4028			34.643	93.5483	34.643	94.547			48.6345	42.9826	48.6345	-7.31679			745.946	0.82236	745.946	0.8732			745.946	0.84175	745.946	0.84901
	157.924	87.9788			158.025	91.3998			34.663	44.9979	34.663	126.141			48.6544	-132.864	48.6544	13.8665			746.187	0.82181	746.187	0.87312			746.187	0.8411	746.187	0.84843
	158.008	87.9777			158.107	91.3968			34.6829	62.4402	34.6829	108.732			48.6744	-41.6333	48.6744	122.119			746.428	0.82134	746.428	0.87302			746.428	0.84047	746.428	0.84786
	158.093	87.9767			158.19	91.3939			34.7029	61.8898	34.7029	102.326			48.6943	-68.3248	48.6943	-114.56			746.669	0.82102	746.669	0.87299			746.669	0.83982	746.669	0.84727
	158.176	87.9756			158.273	91.3909			34.7228	54.3321	34.7228	108.917			48.7143	-22.9379	48.7143	47.831			746.91	0.82067	746.91	0.87292			746.91	0.83908	746.91	0.84663
	158.261	87.9746			158.356	91.388			34.7428	14.7817	34.7428	80.5115			48.7342	51.5281	48.7342	33.292			747.151	0.8201	747.151	0.87278			747.151	0.83829	747.151	0.84592
	158.343	87.9735			158.439	91.385			34.7627	45.224	34.7627	104.103			48.7542	21.0736	48.7542	-81.1767			747.392	0.81945	747.392	0.87257			747.392	0.83759	747.392	0.84523
	158.427	87.9725			158.521	91.3818			34.7827	-20.3264	34.7827	26.6967			48.7741	-53.3007	48.7741	-23.5748			747.633	0.81894	747.633	0.87239			747.633	0.83694	747.633	0.84452
	158.51	87.9714			158.604	91.3787			34.8026	19.1159	34.8026	69.2879			48.7941	106.406	48.7941	156.098			747.874	0.81854	747.874	0.87235			747.874	0.83632	747.874	0.84382
	158.593	87.9704			158.686	91.3756			34.8226	90.5655	34.8226	40.8819			48.8141	-56.8063	48.8141	67.8427			748.116	0.81805	748.116	0.87231			748.116	0.83567	748.116	0.84311
	158.675	87.9694			158.769	91.3724			34.8425	10.0078	34.8425	71.4731			48.834	60.0634	48.834	172.659			748.357	0.81741	748.357	0.87214			748.357	0.83494	748.357	0.8424
	158.758	87.9683			158.852	91.3693			34.8625	53.4573	34.8625	116.067			48.854	60.0156	48.854	227.548			748.598	0.81686	748.598	0.87197			748.598	0.83421	748.598	0.84168
	158.841	87.9673			158.933	91.3663			34.8825	39.9069	34.8825	141.661			48.8739	109.051	48.8739	140.509			748.839	0.81645	748.839	0.87199			748.839	0.83353	748.839	0.84099
	158.923	87.9662			159.016	91.3633			34.9024	1.34924	34.9024	81.2524			48.8939	184.169	48.8939	144.543			749.08	0.81598	749.08	0.87206			749.08	0.8328	749.08	0.84027
	159.005	87.9652			159.099	91.3603			34.9224	27.7988	34.9224	38.8465			48.9138	165.372	48.9138	224.651			749.321	0.81532	749.321	0.87203			749.321	0.83203	749.321	0.83952
	159.088	87.9641			159.181	91.3573			34.9423	95.2411	34.9423	68.4376			48.9338	165.658	48.9338	279.832			749.562	0.8147	749.562	0.87194			749.562	0.83135	749.562	0.83884
	159.171	87.9631			159.263	91.3543			34.9623	5.69069	34.9623	33.0317			48.9537	263.029	48.9537	344.087			749.803	0.81436	749.803	0.87195			749.803	0.83073	749.803	0.83827
	159.253	87.962			159.347	91.3514			34.9822	-9.86699	34.9822	40.6228			48.9737	252.485	48.9737	305.417			750.044	0.81406	750.044	0.87203			750.044	0.8301	750.044	0.83769
	159.336	87.961			159.429	91.3482			35.0022	14.5826	35.0022	26.2169			48.9936	288.025	48.9936	385.822			750.285	0.81362	750.285	0.87204			750.285	0.82944	750.285	0.83711
	159.418	87.9599			159.513	91.3451			35.0221	11.0249	35.0221	34.808			49.0136	333.651	49.0136	423.301			750.526	0.81316	750.526	0.87206			750.526	0.82881	750.526	0.83657
	159.501	87.9589			159.594	91.342			35.0421	81.4745	35.0421	153.402			49.0336	384.363	49.0336	378.856			750.768	0.81282	750.768	0.87207			750.768	0.82823	750.768	0.8361
	159.584	87.9578			159.678	91.3391			35.062	42.9168	35.062	38.9932			49.0535	396.161	49.0535	422.487			751.009	0.8127	751.009	0.87219			751.009	0.82773	751.009	0.83568
	159.666	87.9568			159.761	91.3361			35.082	7.36636	35.082	83.5873			49.0735	410.046	49.0735	438.194			751.25	0.81256	751.25	0.8723			751.25	0.82713	751.25	0.8352
	159.748	87.9558			159.845	91.3332			35.102	72.8159	35.102	77.1814			49.0934	519.017	49.0934	537.977			751.491	0.81224	751.491	0.87226			751.491	0.82649	751.491	0.83469
	159.83	87.9547			159.928	91.3301			35.1219	58.2582	35.1219	46.7725			49.1134	437.075	49.1134	460.838			751.732	0.81192	751.732	0.87216			751.732	0.82592	751.732	0.83417
	159.914	87.9537			160.012	91.3272			35.1419	87.7078	35.1419	123.367			49.1333	511.221	49.1333	605.776			751.973	0.81183	751.973	0.8722			751.973	0.8255	751.973	0.83368
	159.997	87.9526			160.095	91.3242			35.1618	26.1501	35.1618	111.958			49.1533	531.454	49.1533	677.791			752.214	0.81174	752.214	0.87235			752.214	0.82511	752.214	0.83318
	160.078	87.9516			160.18	91.3212			35.1818	100.6	35.1818	64.5518			49.1732	565.776	49.1732	699.884			752.455	0.81141	752.455	0.87236			752.455	0.82459	752.455	0.83261
	160.161	87.9505			160.263	91.3182			35.2017	32.042	35.2017	40.1429			49.1932	675.186	49.1932	583.055			752.696	0.81097	752.696	0.87218			752.696	0.82397	752.696	0.83204
	160.244	87.9495			160.347	91.3151			35.2217	33.4916	35.2217	152.737			49.2131	617.684	49.2131	700.305			752.937	0.81066	752.937	0.87197			752.937	0.82339	752.937	0.83147
	160.327	87.9484			160.43	91.312			35.2416	42.9339	35.2416	58.3282			49.2331	598.272	49.2331	793.634			753.179	0.81056	753.179	0.87191			753.179	0.82291	753.179	0.83093
	160.41	87.9474			160.514	91.3091			35.2616	66.3835	35.2616	115.922			49.2531	763.949	49.2531	837.043			753.42	0.81033	753.42	0.87187			753.42	0.82239	753.42	0.8304
	160.492	87.9464			160.598	91.3061			35.2815	108.826	35.2815	39.5134			49.273	874.717	49.273	877.531			753.661	0.80985	753.661	0.87166			753.661	0.82182	753.661	0.82985
	160.575	87.9453			160.682	91.3032			35.3015	66.2754	35.3015	59.1075			49.293	930.574	49.293	914.099			753.902	0.80938	753.902	0.87136			753.902	0.82129	753.902	0.8293
	160.658	87.9443			160.765	91.3001			35.3215	20.7249	35.3215	105.702			49.3129	919.521	49.3129	990.747			754.143	0.80912	754.143	0.87118			754.143	0.82083	754.143	0.82879
	160.741	87.9432			160.849	91.2972			35.3414	17.1672	35.3414	88.2927			49.3329	948.559	49.3329	983.477			754.384	0.8089	754.384	0.87113			754.384	0.82026	754.384	0.82825
	160.824	87.9422			160.933	91.2943			35.3614	51.6168	35.3614	-15.1132			49.3528	911.689	49.3528	1056.29			754.625	0.80847	754.625	0.87097			754.625	0.81949	754.625	0.82763
	160.906	87.9411			161.016	91.2913			35.3813	-55.9409	35.3813	86.4779			49.3728	1107.91	49.3728	1114.18			754.866	0.80799	754.866	0.87074			754.866	0.81865	754.866	0.82696
	160.989	87.9401			161.1	91.2883			35.4013	47.5087	35.4013	102.072			49.3927	1136.22	49.3927	1105.15			755.107	0.80769	755.107	0.87059			755.107	0.81794	755.107	0.82632
	161.072	87.939			161.184	91.2853			35.4212	-38.049	35.4212	-56.3369			49.4127	999.626	49.4127	1181.21			755.348	0.80754	755.348	0.87051			755.348	0.81725	755.348	0.8257
	161.156	87.938			161.268	91.2824			35.4412	45.4006	35.4412	48.2572			49.4326	1294.12	49.4326	1292.35			755.589	0.80722	755.589	0.87031			755.589	0.81645	755.589	0.825
	161.24	87.9369			161.352	91.2793			35.4611	101.843	35.4611	49.8483			49.4526	1152.71	49.4526	1276.57			755.831	0.80667	755.831	0.86987			755.831	0.8156	755.831	0.82425
	161.322	87.9359			161.436	91.2762			35.4811	-32.7075	35.4811	109.442			49.4726	1301.4	49.4726	1290.87			756.072	0.80626	756.072	0.86945			756.072	0.81485	756.072	0.82352
	161.405	87.9348			161.519	91.2733			35.501	91.7348	35.501	101.034			49.4925	1144.17	49.4925	1345.26			756.313	0.80604	756.313	0.86914			756.313	0.81418	756.313	0.82277
	161.488	87.9338			161.602	91.2703			35.521	-78.8156	35.521	104.628			49.5125	1223.04	49.5125	1240.73			756.554	0.80576	756.554	0.86883			756.554	0.81352	756.554	0.822
	161.571	87.9328			161.685	91.2674			35.541	-1.36606	35.541	113.222			49.5324	1259	49.5324	1194.28			756.795	0.80518	756.795	0.86833			756.795	0.81272	756.795	0.82118
	161.653	87.9317			161.769	91.2646			35.5609	15.0763	35.5609	46.8128			49.5524	1276.06	49.5524	1229.92			757.036	0.80448	757.036	0.86774			757.036	0.8119	757.036	0.82034
	161.736	87.9307			161.853	91.2617			35.5809	71.5258	35.5809	53.4069			49.5723	1313.21	49.5723	1249.65			757.277	0.804	757.277	0.86731			757.277	0.81122	757.277	0.81959
	161.818	87.9296			161.936	91.2587			35.6008	56.9682	35.6008	109.998			49.5923	1204.46	49.5923	1155.46			757.518	0.80372	757.518	0.86702			757.518	0.8106	757.518	0.81889
	161.901	87.9286			162.019	91.2556			35.6208	-7.58228	35.6208	52.5921			49.6122	1239.8	49.6122	1169.35			757.759	0.80339	757.759	0.86668			757.759	0.80985	757.759	0.81823
	161.984	87.9275			162.102	91.2526			35.6407	68.86	35.6407	112.183			49.6322	1395.24	49.6322	1206.33			758	0.803	758	0.86626			758	0.80904	758	0.81755
	162.066	87.9265			162.185	91.2497			35.6607	18.3096	35.6607	33.7773			49.6521	1173.77	49.6521	1232.4			758.242	0.8028	758.242	0.86594			758.242	0.80832	758.242	0.81695
	162.148	87.9254			162.268	91.2467			35.6806	49.7519	35.6806	136.368			49.6721	1220.4	49.6721	1261.55			758.483	0.80284	758.483	0.86571			758.483	0.8077	758.483	0.81641
	162.232	87.9244			162.351	91.2438			35.7006	141.201	35.7006	80.9625			49.692	1199.13	49.692	1264.79			758.724	0.80283	758.724	0.86546			758.724	0.80706	758.724	0.81582
	162.313	87.9233			162.434	91.2408			35.7205	74.6438	35.7205	72.5537			49.712	1183.95	49.712	1093.12			758.965	0.80263	758.965	0.86516			758.965	0.80637	758.965	0.81522
	162.396	87.9223			162.516	91.2379			35.7405	-21.9066	35.7405	99.1478			49.732	1235.87	49.732	1104.53			759.206	0.80252	759.206	0.86489			759.206	0.80577	759.206	0.81467
	162.478	87.9212			162.6	91.2349			35.7604	22.5357	35.7604	70.7389			49.7519	1098.89	49.7519	1274.03			759.447	0.80274	759.447	0.86483			759.447	0.80532	759.447	0.81419
	162.56	87.9202			162.683	91.232			35.7804	101.985	35.7804	161.333			49.7719	1068.01	49.7719	1057.62			759.688	0.80304	759.688	0.86484			759.688	0.80486	759.688	0.81375
	162.642	87.9192			162.766	91.2292			35.8004	58.4348	35.8004	-27.0729			49.7918	1163.22	49.7918	1115.3			759.929	0.80312	759.929	0.86478			759.929	0.80429	759.929	0.81324
	162.725	87.9181			162.85	91.2262			35.8203	32.8772	35.8203	4.51819			49.8118	1165.53	49.8118	1034.07			760.17	0.80312	760.17	0.86462			760.17	0.80367	760.17	0.81271
	162.807	87.9171			162.933	91.2234			35.8403	28.3267	35.8403	116.112			49.8317	1051.94	49.8317	1009.93			760.411	0.80324	760.411	0.86449			760.411	0.80315	760.411	0.81223
	162.891	87.916			163.017	91.2204			35.8602	147.769	35.8602	115.703			49.8517	1079.45	49.8517	979.871			760.652	0.80339	760.652	0.86445			760.652	0.8027	760.652	0.81172
	162.973	87.915			163.1	91.2174			35.8802	44.2186	35.8802	80.2975			49.8716	1009.06	49.8716	933.905			760.894	0.8034	760.894	0.86434			760.894	0.80216	760.894	0.81112
	163.057	87.9139			163.185	91.2144			35.9001	17.6609	35.9001	83.8886			49.8916	905.764	49.8916	858.03			761.135	0.80327	761.135	0.86406			761.135	0.80152	761.135	0.81048
	163.139	87.9129			163.268	91.2115			35.9201	29.1105	35.9201	69.4827			49.9115	808.571	49.9115	815.245			761.376	0.80316	761.376	0.86372			761.376	0.80095	761.376	0.8099
	163.224	87.9118			163.353	91.2086			35.94	44.5528	35.94	7.07383			49.9315	878.478	49.9315	783.551			761.617	0.80322	761.617	0.86351			761.617	0.80045	761.617	0.80939
	163.307	87.9108			163.436	91.2058			35.96	-12.9976	35.96	51.6679			49.9515	894.485	49.9515	662.947			761.858	0.80336	761.858	0.8634			761.858	0.79991	761.858	0.80887
	163.39	87.9098			163.521	91.2028			35.9799	51.4447	35.9799	79.259			49.9714	796.593	49.9714	810.434			762.099	0.80327	762.099	0.86322			762.099	0.79921	762.099	0.80828
	163.475	87.9087			163.604	91.1999			35.9999	-28.1057	35.9999	26.8531			49.9914	794.802	49.9914	816.013			762.34	0.80296	762.34	0.86291			762.34	0.79842	762.34	0.80766
	163.558	87.9077			163.687	91.197			36.0199	-2.65615	36.0199	85.4472			50.0113	791.112	50.0113	533.684			762.581	0.80279	762.581	0.8626			762.581	0.7977	762.581	0.80709
	163.641	87.9066			163.772	91.1942			36.0398	25.7862	36.0398	19.0383			50.0313	774.523	50.0313	471.447			762.822	0.80284	762.822	0.86244			762.822	0.797	762.822	0.80652
	163.725	87.9056			163.857	91.1913			36.0598	83.2357	36.0598	25.6324			50.0512	689.036	50.0512	496.302			763.063	0.8028	763.063	0.86223			763.063	0.79624	763.063	0.80585
	163.808	87.9045			163.939	91.1883			36.0797	90.6781	36.0797	72.2236			50.0712	514.652	50.0712	466.25			763.304	0.80258	763.304	0.86183			763.304	0.79544	763.304	0.80521
	163.89	87.9035			164.023	91.1855			36.0997	40.1276	36.0997	111.818			50.0911	555.369	50.0911	476.291			763.546	0.80237	763.546	0.8613			763.546	0.79464	763.546	0.80457
	163.974	87.9024			164.108	91.1826			36.1196	46.5699	36.1196	22.4088			50.1111	552.189	50.1111	473.425			763.787	0.80227	763.787	0.86083			763.787	0.79387	763.787	0.80386
	164.057	87.9014			164.191	91.1798			36.1396	74.5189	36.1396	86.0029			50.131	531.112	50.131	361.653			764.028	0.80216	764.028	0.86038			764.028	0.79306	764.028	0.80312
	164.14	87.9003			164.274	91.177			36.1595	-11.6341	36.1595	-20.406			50.151	583.139	50.151	352.974			764.269	0.80187	764.269	0.85978			764.269	0.79215	764.269	0.80235
	164.223	87.8993			164.358	91.1741			36.1795	98.2171	36.1795	125.188			50.171	516.268	50.171	245.39			764.51	0.80148	764.51	0.85913			764.51	0.79119	764.51	0.80158
	164.305	87.8982			164.441	91.1713			36.1994	111.064	36.1994	94.7792			50.1909	353.502	50.1909	336.901			764.751	0.80124	764.751	0.85861			764.751	0.79036	764.751	0.80084
	164.388	87.8972			164.524	91.1683			36.2194	-74.0848	36.2194	-46.6267			50.2109	370.839	50.2109	288.506			764.992	0.80126	764.992	0.85825			764.992	0.78963	764.992	0.80008
	164.471	87.8962			164.608	91.1655			36.2394	3.76644	36.2394	119.967			50.2308	373.281	50.2308	276.206			765.233	0.80118	765.233	0.85782			765.233	0.78879	765.233	0.79928
	164.553	87.8951			164.69	91.1625			36.2593	-63.3866	36.2593	66.5585			50.2508	407.828	50.2508	229.002			765.474	0.80095	765.474	0.85731			765.474	0.7879	765.474	0.79851
	164.636	87.8941			164.773	91.1596			36.2793	50.4646	36.2793	63.1526			50.2707	332.479	50.2707	258.894			765.715	0.80079	765.715	0.85691			765.715	0.78714	765.715	0.7978
	164.72	87.893			164.857	91.1568			36.2992	41.3116	36.2992	43.7437			50.2907	289.236	50.2907	260.881			765.957	0.80085	765.957	0.85669			765.957	0.7865	765.957	0.79712
	164.802	87.892			164.94	91.1539			36.3192	45.1628	36.3192	-24.6424			50.3106	301.097	50.3106	263.965			766.198	0.80098	766.198	0.85657			766.198	0.78592	766.198	0.79646
	164.885	87.8909			165.024	91.1511			36.3391	26.0097	36.3391	56.1686			50.3306	276.065	50.3306	225.145			766.439	0.80088	766.439	0.85635			766.439	0.78525	766.439	0.79576
	164.969	87.8899			165.106	91.1482			36.3591	58.861	36.3591	66.9837			50.3505	255.139	50.3505	151.423			766.68	0.80071	766.68	0.85613			766.68	0.7846	766.68	0.7951
	165.051	87.8888			165.189	91.1452			36.379	117.708	36.379	156.795			50.3705	160.319	50.3705	232.798			766.921	0.80076	766.921	0.85606			766.921	0.78411	766.921	0.79456
	165.134	87.8878			165.272	91.1422			36.399	1.55912	36.399	78.6097			50.3904	206.605	50.3904	22.2697			767.162	0.80103	767.162	0.85616			767.162	0.78372	767.162	0.79409
	165.217	87.8867			165.355	91.1394			36.4189	28.4061	36.4189	109.421			50.4104	187.999	50.4104	144.84			767.403	0.80123	767.403	0.85618			767.403	0.7832	767.403	0.7936
	165.3	87.8857			165.438	91.1366			36.4389	119.257	36.4389	23.2358			50.4304	181.499	50.4304	228.508			767.644	0.80134	767.644	0.85608			767.644	0.78264	767.644	0.79314
	165.383	87.8847			165.52	91.1337			36.4589	50.1085	36.4589	-37.9491			50.4503	40.1071	50.4503	63.2744			767.885	0.80157	767.885	0.8561			767.885	0.7822	767.885	0.79274
	165.466	87.8836			165.604	91.1309			36.4788	-1.04454	36.4788	128.862			50.4703	124.823	50.4703	167.14			768.126	0.80199	768.126	0.85623			768.126	0.78182	768.126	0.79236
	165.549	87.8826			165.686	91.128			36.4988	83.8067	36.4988	-47.3231			50.4902	98.6462	50.4902	135.104			768.367	0.80238	768.367	0.85639			768.367	0.78136	768.367	0.79194
	165.633	87.8815			165.768	91.1252			36.5187	-26.3464	36.5187	65.4879			50.5102	177.578	50.5102	22.1669			768.609	0.80254	768.609	0.85636			768.609	0.78076	768.609	0.79145
	165.716	87.8805			165.851	91.1223			36.5387	48.5048	36.5387	101.303			50.5301	113.617	50.5301	98.3294			768.85	0.80259	768.85	0.8562			768.85	0.78015	768.85	0.79091
	165.798	87.8794			165.934	91.1194			36.5586	56.3518	36.5586	61.114			50.5501	182.765	50.5501	113.591			769.091	0.80277	769.091	0.85607			769.091	0.77957	769.091	0.79037
	165.882	87.8785			166.017	91.1166			36.5786	-36.797	36.5786	101.929			50.57	139.021	50.57	-14.0469			769.332	0.80295	769.332	0.85607			769.332	0.77902	769.332	0.78983
	165.966	87.8775			166.099	91.1137			36.5985	-9.95004	36.5985	7.74005			50.59	126.384	50.59	137.414			769.573	0.80284	769.573	0.85603			769.573	0.7784	769.573	0.78918
	166.049	87.8765			166.181	91.1109			36.6185	-41.0988	36.6185	25.5551			50.6099	18.8557	50.6099	102.975			769.814	0.80252	769.814	0.85581			769.814	0.77773	769.814	0.78849
	166.132	87.8755			166.264	91.1081			36.6384	78.7481	36.6384	83.3661			50.6299	78.4346	50.6299	65.6354			770.055	0.80227	770.055	0.85562			770.055	0.77709	770.055	0.78783
	166.216	87.8744			166.348	91.1052			36.6584	49.5994	36.6584	35.1812			50.6499	92.1208	50.6499	67.3952			770.296	0.80212	770.296	0.85557			770.296	0.77646	770.296	0.7872
	166.3	87.8734			166.43	91.1024			36.6783	40.4463	36.6783	33.9922			50.6698	164.914	50.6698	28.2543			770.537	0.80193	770.537	0.85555			770.537	0.77577	770.537	0.78655
	166.384	87.8723			166.513	91.0995			36.6983	20.2975	36.6983	145.807			50.6898	134.814	50.6898	1.21248			770.778	0.80153	770.778	0.85532			770.778	0.77502	770.778	0.7859
	166.468	87.8713			166.596	91.0967			36.7183	45.1487	36.7183	-49.3777			50.7097	100.82	50.7097	30.2694			771.02	0.80115	771.02	0.85502			771.02	0.77433	771.02	0.78527
	166.551	87.8702			166.68	91.0939			36.7382	43.9957	36.7382	4.4333			50.7297	50.9313	50.7297	-40.5752			771.261	0.80097	771.261	0.85493			771.261	0.77371	771.261	0.78461
	166.636	87.8692			166.763	91.091			36.7582	5.8469	36.7582	210.248			50.7496	0.14784	50.7496	53.6785			771.502	0.80088	771.502	0.85488			771.502	0.77305	771.502	0.78395
	166.72	87.8681			166.846	91.0882			36.7781	-6.30615	36.7781	116.059			50.7696	170.469	50.7696	117.03			771.743	0.80058	771.743	0.85467			771.743	0.77226	771.743	0.78325
	166.805	87.8671			166.928	91.0854			36.7981	6.54507	36.7981	-10.1256			50.7895	3.893	50.7895	-18.5207			771.984	0.80016	771.984	0.8543			771.984	0.77148	771.984	0.78256
	166.889	87.8664			167.012	91.0825			36.818	102.392	36.818	27.6854			50.8095	68.4202	50.8095	56.0258			772.225	0.7999	772.225	0.854			772.225	0.77079	772.225	0.78194
	166.973	87.8654			167.094	91.0797			36.838	68.2432	36.838	80.5005			50.8294	45.0496	50.8294	-56.331			772.466	0.79972	772.466	0.85383			772.466	0.77008	772.466	0.78133
	167.058	87.8644			167.178	91.0769			36.8579	17.0902	36.8579	94.3115			50.8494	-43.2196	50.8494	-21.5915			772.707	0.79941	772.707	0.85365			772.707	0.76931	772.707	0.78067
	167.142	87.8635			167.261	91.074			36.8779	30.9414	36.8779	75.1265			50.8694	13.6117	50.8694	34.244			772.948	0.79885	772.948	0.85333			772.948	0.76854	772.948	0.77995
	167.226	87.8627			167.343	91.0712			36.8978	-59.2116	36.8978	108.938			50.8893	20.5429	50.8893	107.175			773.189	0.79835	773.189	0.85297			773.189	0.76786	773.189	0.77927
	167.31	87.8619			167.426	91.0683			36.9178	32.6396	36.9178	69.7526			50.9093	-5.42695	50.9093	-2.799			773.43	0.7981	773.43	0.85282			773.43	0.76733	773.43	0.77867
	167.394	87.8608			167.508	91.0655			36.9378	98.4908	36.9378	101.568			50.9292	17.7014	50.9292	-90.6784			773.672	0.79793	773.672	0.85277			773.672	0.76681	773.672	0.77809
	167.478	87.8601			167.591	91.0627			36.9577	-12.6623	36.9577	-26.6213			50.9492	86.9272	50.9492	-34.4637			773.913	0.79753	773.913	0.85262			773.913	0.76613	773.913	0.77743
	167.563	87.8593			167.673	91.0598			36.9777	-9.81105	36.9777	79.1937			50.9691	27.2495	50.9691	-54.1555			774.154	0.79697	774.154	0.85238			774.154	0.76549	774.154	0.77674
	167.648	87.8585			167.756	91.057			36.9976	81.0359	36.9976	73.0047			50.9891	-77.3325	50.9891	-16.754			774.395	0.79665	774.395	0.85225			774.395	0.765	774.395	0.77616
	167.731	87.8575			167.838	91.0542			37.0176	66.8871	37.0176	11.8198			51.009	9.18027	51.009	-23.2597			774.636	0.79655	774.636	0.85238			774.636	0.7646	774.636	0.77565
	167.815	87.8566			167.921	91.0513			37.0375	58.7341	37.0375	46.6308			51.029	56.7869	51.029	78.3271			774.877	0.79643	774.877	0.85253			774.877	0.76416	774.877	0.77516
	167.899	87.8556			168.003	91.0485			37.0575	76.5853	37.0575	114.446			51.0489	-30.5135	51.0489	-33.9939			775.118	0.79615	775.118	0.85259			775.118	0.76368	775.118	0.77461
	167.983	87.8545			168.085	91.0456			37.0774	-14.5678	37.0774	35.2569			51.0689	10.2783	51.0689	-14.2231			775.359	0.79592	775.359	0.85266			775.359	0.76325	775.359	0.77409
	168.066	87.8535			168.168	91.0428			37.0974	56.2835	37.0974	13.0719			51.0889	-85.8388	51.0889	-4.36083			775.6	0.79589	775.6	0.85294			775.6	0.76295	775.6	0.77369
	168.15	87.8525			168.25	91.04			37.1173	155.13	37.1173	6.88291			51.1088	-135.866	51.1088	-34.4074			775.841	0.79589	775.841	0.85327			775.841	0.7626	775.841	0.77332
	168.233	87.8516			168.333	91.0371			37.1373	20.9816	37.1373	121.698			51.1288	70.1971	51.1288	-132.363			776.082	0.79569	776.082	0.85343			776.082	0.76211	776.082	0.77291
	168.316	87.8509			168.415	91.0343			37.1573	55.8328	37.1573	31.513			51.1487	-80.6514	51.1487	-12.2286			776.324	0.79536	776.324	0.85345			776.324	0.76158	776.324	0.77248
	168.399	87.8502			168.498	91.0315			37.1772	110.68	37.1772	126.324			51.1687	-90.4119	51.1687	-20.0037			776.565	0.79523	776.565	0.85351			776.565	0.76113	776.565	0.77206
[truncated: 13,371 more rows]

## Sheet: Fig. 3
Fig. 3a							Fig. 3b																					Fig. 3h				Fig. 3i
[truncated: 15,440 more rows]

## Sheet: Fig. 4
Fig. 4c
[truncated: 15,235 more rows]

## Sheet: Fig. 7
Fig. 7d						Fig. 7e						Fig. 7f
[truncated: 4,348 more rows]

[truncated: 7 more sheets: Fig. 8, Supplementary Fig. 6, Supplementary Fig. 7, Supplementary Fig. 8, Supplementary Fig. 10, Supplementary Fig. 15, Supplementary Fig. 16]
